# Supplementary material for: Type-I myosins promote actin polymerization to drive membrane bending in endocytosis
Source: eLife. 2019 Aug 6;8:e44215. doi: 10.7554/eLife.44215 (PMC6684269; doi:10.7554/eLife.44215)
Supplement: Figure 1—source data 1. [file elife-44215-fig1-data1.csv]

#Abp1_WT
t (s)	x (nm)	mol	n	x_err (nm)	mol_err (nm)
0	33.78068539	0	16	2.790151682	17.6361896
0.1035	45.06066552	12.70764867	18	3.904651512	16.26719267
0.207	40.14867057	9.6032662	20	4.470063068	18.61879504
0.3105	36.1980123	16.17736106	23	2.482767399	17.72289972
0.414	36.72714506	22.6557956	26	3.481241699	19.88748144
0.5175	36.54707883	19.11612791	27	2.838857493	17.72479177
0.621	40.57335875	8.882108498	30	1.869740191	16.7924102
0.7245	41.77444856	29.62454892	31	2.224665536	17.62446183
0.828	37.29343841	37.19326418	30	2.360979203	17.06659235
0.9315	45.72893594	45.99076381	34	2.656993857	18.46965861
1.035	39.01193264	45.25581804	34	1.896630514	16.34814773
1.1385	41.39015087	59.89654305	35	2.692283147	16.67336464
1.242	38.68038874	61.04936174	36	2.390622326	16.11197648
1.3455	44.96576292	76.78670926	36	2.39661417	16.44112012
1.449	41.78447327	84.90301605	36	1.948711551	18.14443312
1.5525	41.53805286	100.9070743	36	2.035872104	17.24935908
1.656	41.8099057	135.9392728	36	1.89712885	18.99912672
1.7595	43.77118286	134.865945	36	1.9329975	18.72639934
1.863	43.71396395	138.7607043	36	1.265558837	18.1203365
1.9665	45.11212191	150.0959301	36	1.610934101	20.15069687
2.07	44.70275596	173.4398787	37	1.846756657	21.07015544
2.1735	49.64597285	192.711276	37	1.46960039	22.96756067
2.277	49.34423735	192.567381	37	1.44013291	22.45373453
2.3805	50.01405856	203.8983274	37	1.483563694	25.0157306
2.484	51.19950316	222.3878913	37	1.55370171	25.49535982
2.5875	52.21288438	215.0005543	37	1.645185498	25.53635376
2.691	52.98801052	224.5243389	37	1.478304981	24.60090566
2.7945	56.2770857	252.1875427	37	1.434916734	28.95866452
2.898	56.91615583	255.7161605	37	1.29492934	28.94432898
3.0015	59.23861691	266.5331355	37	1.583207308	29.91597815
3.105	59.45164388	279.2264868	37	1.551666856	31.73354139
3.2085	63.83675582	290.1292864	37	1.356686906	32.10839984
3.312	64.77564111	297.9851028	37	1.240724578	33.04172884
3.4155	67.16923438	308.6146517	37	0.853694178	34.46353714
3.519	69.7777967	319.8141595	37	1.43172698	34.92055185
3.6225	70.52489994	327.6804744	37	1.228528496	35.71088126
3.726	69.66860174	328.188928	37	1.301152956	36.35711651
3.8295	70.51080385	344.9534051	37	1.082055708	38.24342533
3.933	72.11977315	351.5134532	37	1.542121247	38.35447396
4.0365	74.64192442	362.0812253	37	1.536927042	39.83959994
4.14	74.05031313	374.1281642	37	1.53738259	40.40351155
4.2435	75.23695404	367.0768274	37	1.345481678	39.76484042
4.347	79.88184014	388.6967343	37	1.135126658	42.766399
4.4505	77.8945614	389.9175873	37	1.120481536	42.48337142
4.554	78.09572996	399.5774956	37	1.360274341	43.54301125
4.6575	79.90082637	402.7191274	37	1.329949453	43.64098147
4.761	81.14367777	400.0672845	37	1.046303129	43.51576839
4.8645	82.92147397	412.6878567	37	0.956621402	44.94012144
4.968	82.65921612	435.1996522	37	1.484799226	47.20445562
5.0715	84.64067029	438.3544458	37	1.331480815	47.37649879
5.175	84.4788158	433.4866961	37	1.41903971	47.07112354
5.2785	86.7628147	433.4805677	37	1.534498094	46.72957629
5.382	87.88343322	441.9114409	37	1.270493676	48.11233504
5.4855	86.74405772	458.8141516	37	1.21612463	49.85364651
5.589	88.78142782	468.843798	37	1.08918642	51.05427018
5.6925	89.07151158	472.4653468	37	0.949761356	51.2798648
5.796	91.84144352	474.6380637	37	1.259203135	51.37879979
5.8995	92.81470842	474.4800922	37	1.721106782	51.68660301
6.003	95.6029704	477.6339599	37	1.623594812	51.6943712
6.1065	93.67818754	485.2911732	37	1.64282017	52.75558855
6.21	96.04676761	485.5024711	37	2.219861676	52.96466598
6.3135	98.70993755	491.7888291	37	1.917553667	53.21588766
6.417	99.31489955	495.7729668	37	1.550113195	53.77034822
6.5205	106.4039408	499.3194621	37	2.206477951	54.07449499
6.624	111.5431122	495.9503873	37	3.017908817	53.8960837
6.7275	110.3064402	507.6855912	37	3.166638557	55.38488916
6.831	110.2193113	494.5696761	37	3.339040987	54.16171163
6.9345	106.9602357	499.4241414	37	2.68971271	54.1655168
7.038	109.3595036	504.7879052	37	2.911680776	54.58344978
7.1415	115.3286344	514.7884763	37	2.99817301	55.72551603
7.245	118.5924789	495.8036562	36	2.933128108	53.66822162
7.3485	120.3250375	500.7174812	37	2.786240369	54.10431115
7.452	116.4522756	485.0349275	37	3.05911404	52.63178125
7.5555	117.8891054	502.5181245	37	2.824504717	54.26029732
7.659	121.552423	507.2818095	37	4.223807147	55.06206283
7.7625	121.160205	496.3373959	37	3.470937927	53.73438714
7.866	119.9278794	476.5599614	37	4.087499599	51.43723706
7.9695	120.7321738	472.8224424	37	3.749332712	51.35894656
8.073	121.3429929	452.3106738	37	3.992503295	49.00361633
8.1765	117.3991545	458.3002	37	3.819750903	49.62926761
8.28	122.5541716	466.6155783	37	4.139424513	51.37976651
8.3835	121.4452981	463.5463593	37	4.259516907	50.8153427
8.487	123.2133095	455.8217345	36	4.081272794	49.56455018
8.5905	124.8205672	438.5344747	36	4.714290839	48.3628906
8.694	122.3334481	435.413708	36	4.337851954	48.31101905
8.7975	121.6328254	432.8165612	37	5.800754281	47.58835542
8.901	127.7911655	410.1550715	36	5.524155397	45.43777031
9.0045	118.8525701	383.5060341	37	6.598935547	42.32336832
9.108	127.0833495	394.1781178	37	5.838263673	43.9927636
9.2115	127.3578384	377.0304284	37	6.967492087	43.51639043
9.315	127.7507958	385.2291264	35	7.224441748	43.64723416
9.4185	127.6104185	377.2254142	36	5.889969262	42.50361403
9.522	122.4038062	374.9715647	37	6.218729122	42.57584859
9.6255	130.2053183	366.3927763	36	7.882896111	41.37598316
9.729	142.8118543	355.3671662	37	8.237991817	40.14936398
9.8325	134.2983899	328.1585617	36	7.564339243	39.38428972
9.936	134.6666972	317.7111273	33	7.697835345	37.04649894
10.0395	140.3272165	310.7000376	36	9.882078626	36.41526999
10.143	138.0265041	310.0205303	34	8.43749561	36.24989104
10.2465	142.2158707	314.217135	35	8.30620396	35.56567992
10.35	156.0215679	289.4713051	35	11.23056867	33.70324848
10.4535	154.9385765	283.9072095	32	9.615153431	33.88703411
10.557	162.8405676	270.4510147	33	13.4061922	31.35467314
10.6605	166.9549718	267.3212065	30	15.58367671	31.03432618
10.764	162.4169112	238.9894845	31	15.17965325	31.33531616
10.8675	171.3160901	207.2328398	32	14.95012997	27.84809476
10.971	177.8891113	203.0213961	32	17.72046759	27.68541637
11.0745	168.1374674	192.018686	29	18.17753742	26.47230519
11.178	176.9187194	193.3027258	31	19.09960571	27.10630437
11.2815	182.8373166	186.6049055	29	15.89434951	28.83441202
11.385	174.6198845	193.8229871	28	18.12505987	28.22716821
11.4885	170.2937244	180.9799771	31	16.13479755	28.94548342
11.592	179.3787378	153.3701876	29	16.78794937	23.65528673
11.6955	195.780979	143.1345375	28	19.72445247	25.26973441
11.799	203.4164856	112.0483512	29	17.82618251	20.87271139
11.9025	187.8279509	88.25757974	27	14.70291096	18.87231741
12.006	207.9458164	67.65977937	27	16.2448327	18.51147732
12.1095	166.1539645	107.7844741	25	12.11904987	25.67145407
12.213	189.2961797	79.96183512	27	15.04377614	20.60707719
12.3165	197.9163251	62.23669799	27	18.56025823	17.888763
12.42	209.6738847	75.59457578	26	17.18130222	17.28365425
12.5235	240.9900197	76.53594348	22	27.61925521	19.19171282
12.627	240.2207391	48.0055102	24	29.81163341	20.81721998
12.7305	204.6181481	60.44087417	19	32.78703835	21.02758787
12.834	222.9256443	76.77726195	20	24.3733429	22.34393497
12.9375	266.9148461	37.14106468	25	26.78148509	17.16946719
13.041	239.2892228	31.46005141	21	31.38062309	16.54230566
13.1445	206.2585835	39.46100699	18	35.1004621	16.2571204
13.248	219.6504795	6.57475031	19	36.95255816	18.33881871
13.3515	199.7974397	13.50830968	17	33.99729071	16.31836416
#Abp1_myo5del
t (s)	x (nm)	mol	n	x_err (nm)	mol_err (nm)
0	32.57308615	23.35552055	20	4.960415941	18.72583807
0.0973	28.2874282	27.24892016	20	6.451747701	21.79312947
0.1946	32.01047322	27.24542839	20	6.802951613	19.86284054
0.2919	29.38406689	43.45326255	21	6.887765191	22.17957231
0.3892	27.59983434	30.79000198	23	4.611642021	22.38295173
0.4865	29.67415442	21.77659299	23	5.53124302	22.14954603
0.5838	37.58788297	33.30857834	24	4.452781353	23.40416927
0.6811	25.62365198	36.90736617	25	3.950989502	22.23463718
0.7784	29.66209297	58.08843548	25	3.725779923	22.76287748
0.8757	22.69541499	65.48895105	25	4.518094276	21.79983938
0.973	24.69037429	53.62483155	27	3.679415292	23.69301319
1.0703	31.58622669	64.26561835	27	4.767505371	21.71187585
1.1676	25.4802713	65.86752042	27	5.838421559	21.35834516
1.2649	31.262197	55.7226704	30	3.445987903	19.08732522
1.3622	25.40917993	53.78187421	31	4.137504358	20.40055584
1.4595	30.10011896	56.58054703	34	3.567743824	20.56720564
1.5568	24.43268074	48.61859691	34	4.872964949	18.24811194
1.6541	28.56575979	71.53208376	35	2.596589981	20.30490848
1.7514	30.20791305	65.12421016	39	2.709924136	19.45623434
1.8487	29.18038874	74.1441027	37	4.213383593	20.6250915
1.946	28.3549328	87.55033891	40	2.696411597	19.98431543
2.0433	30.15173907	87.94718719	38	3.332178458	20.5728061
2.1406	26.75951953	78.34811573	41	3.605423909	19.87565973
2.2379	24.53087008	86.51275787	41	2.564603533	19.47064326
2.3352	25.76717723	108.4248849	42	2.458747781	18.67118947
2.4325	24.64552841	107.9482043	43	2.843101843	18.50139178
2.5298	26.02699178	108.9576409	42	2.760571853	20.6984035
2.6271	27.36153652	135.9292317	43	2.542553133	21.43354387
2.7244	23.76410688	132.262436	43	1.936953959	21.23948332
2.8217	30.49082243	148.6700076	43	2.011270938	21.63309976
2.919	29.71002048	133.654814	43	2.658153405	19.15309985
3.0163	25.60050842	139.6817406	43	2.041219995	19.98046607
3.1136	28.92824575	157.1184755	43	2.126834298	20.98308031
3.2109	30.5372882	145.8314705	43	1.827091079	20.02742304
3.3082	28.9126115	142.6663565	44	2.323459118	20.95135466
3.4055	26.99114451	163.4714092	44	1.872245657	22.50787304
3.5028	31.99220874	179.0946691	43	1.649541459	23.04834347
3.6001	29.89973457	182.0303561	44	2.108445636	22.82870795
3.6974	30.61428488	173.5979055	43	1.84974509	21.74505353
3.7947	35.6456164	181.8100746	44	1.671265513	21.91556502
3.892	33.81786736	172.44937	44	1.987356159	20.68539796
3.9893	34.95196022	197.0855294	44	1.462642594	22.99375323
4.0866	35.23228501	204.4303949	44	1.616852195	24.37355293
4.1839	36.53889935	192.5505613	44	1.896696265	22.46589569
4.2812	33.79184786	204.9991036	44	1.701029482	23.55350229
4.3785	37.01642008	203.693449	44	1.723236891	23.17816508
4.4758	38.59076458	215.7516133	44	1.606244113	24.63278205
4.5731	37.328251	225.2353177	44	1.672953328	25.24215218
4.6704	36.00668693	221.851877	44	1.835756288	24.99088696
4.7677	37.95992086	230.8100028	44	1.751749928	25.5033212
4.865	37.28607168	233.1928516	44	1.423779567	25.58921121
4.9623	39.89767064	244.5760964	44	1.52625595	26.80200154
5.0596	39.08384418	241.8540348	44	1.669279008	26.46883152
5.1569	40.10442386	242.2373899	44	1.655069751	26.32227371
5.2542	39.39827846	252.5620698	44	1.094100293	27.04895773
5.3515	43.13442513	253.8285721	44	1.708546731	27.7683826
5.4488	44.51934517	255.7801432	44	1.465875715	28.0325421
5.5461	45.39950838	256.3939719	44	1.436819801	28.11430129
5.6434	43.90137756	266.4471745	44	1.689414962	28.89956235
5.7407	45.09802707	264.8721382	44	1.148770251	28.88537146
5.838	45.72410434	286.0931259	44	1.20571037	31.07104019
5.9353	48.4327643	280.221147	44	1.288402302	30.323047
6.0326	49.06540117	277.9019908	44	1.235523978	30.24680206
6.1299	47.66794411	292.3478894	44	1.199870002	31.65821234
6.2272	49.80940649	289.5949593	44	1.49410294	31.34278869
6.3245	53.28513957	293.9787183	44	1.256683379	32.03695415
6.4218	51.41782602	302.6553459	44	1.466080532	32.8085979
6.5191	51.76902537	296.9307981	44	1.293599664	31.95022964
6.6164	53.26886068	315.8341738	44	1.170301968	34.20273825
6.7137	56.13071777	309.9382888	44	1.09516633	33.94247701
6.811	57.38279766	319.5530596	44	1.423959839	34.78613259
6.9083	56.0359973	321.8709566	44	1.235131484	35.30041041
7.0056	55.07295255	323.6461174	44	0.918723956	35.40201484
7.1029	54.42965615	306.7701738	44	1.034156587	33.55759348
7.2002	58.28230359	327.4212286	44	1.059643676	35.74500748
7.2975	56.89502295	322.8631194	44	1.091138849	35.21555302
7.3948	58.83333957	316.4269584	44	1.148244225	34.59588095
7.4921	56.81188318	327.3860871	44	1.204691574	35.60912102
7.5894	60.58475746	319.9061072	44	1.362603123	34.59487517
7.6867	59.23036313	342.754251	44	1.188518818	37.54249771
7.784	58.9477603	337.7962785	44	1.044828532	37.15929136
7.8813	59.27956177	349.4735401	44	0.871465455	38.13752922
7.9786	61.57209604	343.9244755	44	1.416783946	37.49990029
8.0759	61.55926162	347.311039	44	1.024574849	38.11174138
8.1732	63.6447541	347.4321364	43	1.615651943	38.56836914
8.2705	62.71134113	365.2480601	44	1.306661225	39.84992517
8.3678	65.91044166	358.4835633	44	1.377834441	39.04020863
8.4651	61.86331322	352.7107692	44	1.046905592	38.42849961
8.5624	65.83514019	364.2823773	44	1.094705603	39.95027674
8.6597	65.14099477	375.1910601	44	1.169489749	41.022806
8.757	65.00910339	373.3330666	44	1.289735038	40.77415924
8.8543	66.94027733	384.3517988	44	0.970732453	42.19296249
8.9516	68.5174332	378.5649471	44	1.660917764	41.47923252
9.0489	70.20495983	380.0432135	44	1.31051725	41.42544185
9.1462	69.10782074	379.5703235	44	1.543434245	41.50690338
9.2435	68.57483947	388.0202775	44	1.637946456	42.5578582
9.3408	70.83975938	388.7684998	44	1.357154756	42.98088599
9.4381	72.537965	389.7824536	44	1.883498557	42.85652822
9.5354	70.10579414	395.0819845	44	2.029032153	43.47160768
9.6327	68.96425914	382.1009937	43	1.762055684	41.82705295
9.73	73.51977127	383.8660113	44	1.882408498	41.9861659
9.8273	70.61655843	383.308913	44	1.895480347	42.06752236
9.9246	72.20457907	389.4688199	44	1.79742535	42.75802842
10.0219	71.92879737	383.6610278	44	2.636729687	42.25127455
10.1192	71.16033504	393.1061292	44	2.397261648	43.3094903
10.2165	76.86999625	391.8120414	44	2.31334402	43.04664477
10.3138	79.66274637	400.4393515	44	2.484071461	43.99693098
10.4111	82.2442243	398.193336	44	2.953552952	43.85982386
10.5084	77.73092071	389.3523125	44	2.796025744	42.88198854
10.6057	81.66739732	395.7098131	44	3.040171213	43.62986046
10.703	77.4082445	400.0608715	43	3.098548701	44.18234944
10.8003	83.90004244	423.0256446	44	3.943582765	46.67531967
10.8976	84.9665037	419.4637135	44	3.986215016	46.37648871
10.9949	87.01127789	419.0563226	43	4.462422671	46.17813624
11.0922	84.43533623	406.5618297	44	4.661687611	44.70485963
11.1895	88.95181451	404.5541993	44	4.079928387	44.52319202
11.2868	83.6237323	413.455985	43	4.528201239	45.56204795
11.3841	95.03123349	407.9950423	44	4.859943092	44.95713748
11.4814	92.16366638	408.114052	44	5.415120861	45.01640222
11.5787	93.67067826	401.417389	43	5.337562326	44.12855992
11.676	90.42311795	396.1644511	42	5.614724826	43.54832531
11.7733	91.01283065	397.3292753	43	4.802961402	43.66091253
11.8706	96.73855233	396.3795948	43	4.660961408	43.8070125
11.9679	98.63011008	362.4018384	43	6.250128108	39.41921212
12.0652	106.8353519	372.8413165	42	6.570831064	40.99880261
12.1625	106.3561501	364.1198889	42	7.151855905	40.15734654
12.2598	110.6064434	372.6044977	43	6.004772589	40.95304816
12.3571	108.4111302	338.3596541	43	7.58182854	37.24364959
12.4544	108.2851153	349.7072544	43	7.259937297	38.11808498
12.5517	100.405358	357.6198611	42	7.334804132	39.17195453
12.649	105.2162981	348.690152	43	7.131052582	38.35599262
12.7463	110.4495015	346.0413177	42	6.917436093	37.92211428
12.8436	114.7263398	353.1345628	42	7.21198419	38.91667481
12.9409	110.2589864	340.8784956	42	7.437818287	37.50369185
13.0382	113.3436651	340.7825107	43	8.55966618	37.85485069
13.1355	113.2276329	322.1054582	42	7.391434244	36.03742244
13.2328	120.3584585	320.6186831	43	7.865897469	36.94233258
13.3301	121.4340785	337.7554436	42	8.821654303	37.27404142
13.4274	120.9863603	328.3876633	41	8.976561278	36.34036706
13.5247	121.6130206	343.3732862	40	9.44142791	38.59789936
13.622	116.546787	298.3575173	40	10.3948381	35.64566425
13.7193	123.5934607	313.2226784	38	9.004183775	36.76140254
13.8166	128.0673882	305.5655081	37	9.022434394	35.21219432
13.9139	144.7307992	315.3545986	39	9.25752778	36.76969358
14.0112	131.6974212	289.4013171	39	9.125823377	34.26601341
14.1085	115.9539757	310.3025361	40	9.477660908	35.4348539
14.2058	120.3145968	297.6051674	39	8.8122945	34.27082775
14.3031	116.0405306	267.9189102	40	8.152190313	33.24479948
14.4004	128.9701763	264.7905742	38	8.85809642	32.59914344
14.4977	134.8309811	249.7204664	40	10.22517293	30.59240573
14.595	115.1908727	243.6192137	35	9.807858425	31.18579022
14.6923	124.3141825	246.7379164	36	9.419713802	32.12914542
14.7896	107.882297	239.7473385	34	11.33937404	31.20157004
14.8869	111.5416256	240.610877	36	11.33580931	30.29726559
14.9842	120.2755471	194.827149	35	12.62573266	26.55786462
15.0815	128.9720778	186.0615969	33	15.42726959	25.37273555
15.1788	124.5184428	187.9740495	32	11.66450749	26.5221532
15.2761	133.8626663	155.6971172	34	16.02792634	26.35792278
15.3734	122.7560353	186.806996	32	14.17191411	27.03679038
15.4707	128.7744022	148.8591215	33	12.09416145	25.63689508
15.568	130.6672473	187.6018141	32	14.47808507	25.94190016
15.6653	134.1142549	148.8402907	32	14.24129761	25.68901333
15.7626	130.9870346	152.6532337	28	16.45674539	22.76863979
15.8599	127.557269	142.9891438	29	18.98841844	27.53842099
15.9572	130.1058338	109.0685415	28	19.82839584	25.7376991
16.0545	135.6573222	116.427179	26	19.31609889	22.93786077
16.1518	137.9187045	58.89992232	30	17.04493208	20.21939171
16.2491	140.947381	78.71327773	23	13.88722798	21.39759153
16.3464	135.164858	70.16967235	26	15.31402199	22.5881562
16.4437	97.15414021	72.49251786	22	12.7407926	20.78911084
16.541	116.8485874	55.09928355	26	15.26002016	20.06803066
16.6383	106.5007034	58.58892675	22	16.2656076	21.20610967
16.7356	113.7783277	28.07894615	24	14.12531696	23.06675884
16.8329	148.1131674	21.57590236	23	20.20719292	20.8226634
16.9302	133.0683971	0	21	21.40330081	23.907632
17.0275	111.172384	14.30248176	19	22.24719651	25.04014683
#Act1_WT
t (s)	x (nm)	mol	n	x_err (nm)	mol_err (nm)
-0.0243	61.99654691	264.7504585	14	13.33114329	118.6923823
0.0792	70.43985825	139.5220244	18	12.28858371	84.16282684
0.1827	65.85309181	81.4574814	21	12.07943138	71.03402748
0.2862	61.30941183	0	24	11.74145508	66.54392328
0.3897	59.63611335	60.63337703	26	10.91923608	70.25475146
0.4932	57.17148027	175.7910583	25	11.51993993	62.31307069
0.5967	61.04498686	278.471817	30	11.03916329	86.73849817
0.7002	69.37891292	408.8336721	30	11.35745451	90.25868254
0.8037	68.61230721	400.8468742	35	11.07147216	88.65506404
0.9072	71.80459684	433.6155905	32	11.04761744	95.7352689
1.0107	65.78353714	307.1267539	41	10.49878068	93.6432258
1.1142	60.61580978	491.0898075	41	10.89516517	107.6456091
1.2177	73.26014987	689.3373463	41	10.74598611	131.3780726
1.3212	71.3608769	698.9513018	43	10.68383016	131.8797304
1.4247	75.74616296	586.6929187	45	10.68734181	117.2471439
1.5282	75.59613437	741.5038366	46	10.81875375	138.9291072
1.6317	76.1503926	795.3389158	47	10.60467458	141.820121
1.7352	76.64093017	856.7021008	47	10.77384477	154.9999433
1.8387	76.02727991	1023.057057	46	10.87296993	174.9410749
1.9422	80.27917669	1165.249035	47	10.45865057	196.0075265
2.0457	78.18568092	1109.485149	47	10.71960389	190.4053603
2.1492	79.19975424	1167.304836	47	10.44006699	195.4639525
2.2527	79.56155667	1431.859453	47	10.52891546	233.8129458
2.3562	79.42800562	1306.837626	47	10.54597091	216.5446932
2.4597	85.0792406	1491.347384	46	10.42415113	245.117543
2.5632	82.79596328	1471.192453	46	10.37722942	242.2270673
2.6667	82.52407748	1517.737177	47	10.38779211	250.2154911
2.7702	84.4378416	1728.314059	47	10.37021219	282.5188444
2.8737	84.69509923	1740.48541	47	10.39816946	280.0278532
2.9772	86.42753539	1761.921446	47	10.37090073	282.7799319
3.0807	87.53569976	1858.594292	47	10.39720144	299.8782328
3.1842	92.1810391	1967.592022	47	10.40533612	321.7039538
3.2877	89.642363	2121.339393	47	10.34471278	338.5783338
3.3912	90.45572348	2039.530633	47	10.38781192	327.5539693
3.4947	92.15606579	2109.973386	47	10.43980653	337.252367
3.5982	93.83302088	2266.003104	47	10.35685976	362.0920443
3.7017	94.01971379	2293.636036	47	10.30331227	368.7497115
3.8052	97.39049754	2269.452934	47	10.36494469	364.1791559
3.9087	97.25603617	2393.091621	47	10.36481954	386.0683188
4.0122	99.30150607	2449.838917	47	10.45057846	393.6877435
4.1157	102.7712604	2633.51611	46	10.35710741	422.3091662
4.2192	102.188937	2736.541011	47	10.40450289	436.7022361
4.3227	104.5560772	2604.844422	47	10.38413932	418.8416587
4.4262	100.3056457	2737.729636	47	10.53432419	435.5870454
4.5297	106.2518226	2925.23941	47	10.37698509	462.3513552
4.6332	105.8522967	2730.1565	47	10.33475397	435.2748108
4.7367	111.4902778	2735.321977	47	10.35230603	433.177789
4.8402	108.7112076	2911.494653	46	10.36538506	463.7805883
4.9437	111.2465882	3037.284383	47	10.31631942	482.4622973
5.0472	112.3681971	2875.172597	46	10.35734852	457.7753108
5.1507	114.9790619	3163.09554	47	10.25791568	500.7561699
5.2542	112.8109977	3120.748538	47	10.42387896	492.6577653
5.3577	117.0994183	3081.691687	47	10.30825507	492.9862923
5.4612	119.2115177	3165.792441	47	10.3212122	501.9288689
5.5647	119.3181668	3226.563086	47	10.39705844	511.7761898
5.6682	123.9450751	3319.205084	47	10.35911556	525.1469072
5.7717	122.9761942	3230.997577	47	10.3198553	513.310343
5.8752	129.1591972	3295.516964	47	10.38704135	522.6739244
5.9787	127.2256367	3204.048945	47	10.30729826	509.6183083
6.0822	131.3030934	3517.186327	47	10.33886007	558.2762732
6.1857	128.7944099	3401.499346	47	10.377954	537.8766828
6.2892	132.2887667	3424.832384	47	10.37401666	542.5778558
6.3927	129.5774242	3285.981995	47	10.43380353	520.8262266
6.4962	134.8789491	3321.676986	46	10.41488027	524.3782187
6.5997	138.2658084	3414.783125	47	10.63083791	539.294576
6.7032	140.1655911	3428.402751	47	10.46311627	543.5153391
6.8067	140.3254069	3495.28781	46	10.62072847	552.3266616
6.9102	145.4799123	3523.524726	47	10.61348416	555.8942
7.0137	141.860239	3461.75311	47	10.77844037	547.2781166
7.1172	145.5771479	3492.963178	46	11.30811193	552.0362714
7.2207	148.6628898	3563.442937	46	10.89309994	561.2654272
7.3242	152.1798986	3472.158639	46	11.13091527	547.9573364
7.4277	154.7650849	3491.378071	47	11.11881591	550.5014045
7.5312	156.2658243	3483.857199	46	11.14404364	550.5947772
7.6347	160.5284339	3438.887488	46	11.66312522	543.3610449
7.7382	163.8895499	3442.67787	47	11.23264672	542.7169492
7.8417	163.5445942	3466.526252	47	11.64937776	548.069956
7.9452	155.3585922	3441.709458	46	12.51652227	544.3372017
8.0487	156.4611595	3463.851876	45	12.50517175	548.0419111
8.1522	153.204225	3404.626378	46	12.18968913	542.6788988
8.2557	166.8024368	3427.814167	46	12.20041526	541.6998505
8.3592	147.5726265	3314.672884	47	12.88201707	525.9720713
8.4627	155.5010791	3365.337541	46	12.2498586	533.6571671
8.5662	158.9678055	3149.052393	47	12.01446944	499.770782
8.6697	169.725977	3105.442728	46	12.69774779	493.7423648
8.7732	167.1561373	3155.298806	46	12.5305629	501.046657
8.8767	164.3405029	2990.562968	46	13.17267991	477.6183124
8.9802	166.3941522	3103.515054	44	12.81095691	492.7573838
9.0837	173.3550488	2928.38762	46	13.57418936	466.0466494
9.1872	162.2462414	2879.62223	43	13.82653969	457.4741086
9.2907	160.8960915	2862.394765	44	15.6495512	455.5338052
9.3942	172.3685215	2932.087492	44	13.4554801	466.7320054
9.4977	189.5970582	2766.265741	44	13.99352656	440.7072506
9.6012	179.6188636	2763.981761	43	14.58900535	441.2413551
9.7047	178.4217431	2627.381369	44	13.16481066	420.0485116
9.8082	179.2586966	2650.178374	45	14.32468491	429.1683626
9.9117	172.3088871	2668.35423	40	14.74076544	426.6750813
10.0152	168.4896455	2411.991258	43	14.13765991	392.3045808
10.1187	173.9941196	2538.627914	47	15.26247082	411.1764011
10.2222	174.717926	2538.834406	40	15.45087797	413.1413899
10.3257	179.2006372	2695.279642	38	16.23339929	433.8140745
10.4292	187.7435316	2384.102254	41	14.26248817	391.3508338
10.5327	184.9008976	2330.283216	42	15.99628314	376.8292538
10.6362	192.6126796	2301.307449	41	18.08384665	383.6722093
10.7397	198.3079947	2217.574812	39	16.82836138	364.4936005
10.8432	200.8018595	2104.26498	40	19.75652456	348.8456218
10.9467	221.4784956	1996.240318	39	21.19704063	342.9063931
11.0502	200.0704566	2361.870713	37	19.24312396	387.2354695
11.1537	190.5372273	2196.120375	34	21.24973437	368.1940295
11.2572	218.5418161	1878.706087	38	18.57341746	323.457723
11.3607	200.0438175	1849.191197	34	19.29509618	314.1518229
11.4642	192.1575155	1931.031291	33	18.35287412	325.8263764
11.5677	193.8900736	2105.218011	32	17.1224726	349.1074109
11.6712	203.3994412	1976.168755	33	18.15884294	337.6893765
11.7747	208.41055	1654.021343	33	19.41312291	284.8122097
11.8782	211.2198791	1978.461776	28	21.41433347	326.3134713
11.9817	216.1674335	1880.045758	33	21.75654715	338.476239
12.0852	210.7859627	1680.919706	32	20.01374442	292.9473533
12.1887	193.6907441	1459.862113	29	22.5642738	279.7762614
12.2922	237.0517004	1785.047081	29	27.93997362	333.5540979
12.3957	215.0568761	1588.549576	32	22.80910044	298.3881292
12.4992	230.1215821	1210.289312	27	27.42457817	254.1658698
12.6027	254.030004	1258.248357	36	24.96887755	241.9326693
12.7062	255.1528541	1445.365513	25	22.31209636	259.6076338
12.8097	240.5151841	1536.428049	26	23.42983274	306.2116948
12.9132	278.3508816	1288.736474	34	25.2988989	229.9999654
13.0167	229.567291	1147.297309	27	27.56535537	212.7863613
13.1202	261.4046168	1222.040728	29	27.12738433	226.5374664
13.2237	246.9876492	1038.252537	23	20.66229428	208.7529288
13.3272	245.4712829	871.7686346	27	26.58984917	180.0326555
13.4307	275.7096825	1300.819904	23	26.49113203	247.9023184
13.5342	254.7473573	1033.999016	26	25.38432989	243.9341287
13.6377	262.0292901	908.8644781	23	25.26826666	213.4686995
13.7412	229.8593586	1005.376539	17	22.13596416	272.3796512
13.8447	254.0116757	907.2117518	19	23.55820258	229.8961304
13.9482	268.0272052	900.1637152	17	29.76924264	216.5520965
14.0517	277.8228909	1071.790305	12	24.07188538	273.0641948
#Act1_myo5del
t (s)	x (nm)	mol	n	x_err (nm)	mol_err (nm)
0.2967	21.76077617	0	5	13.94984858	335.6361248
0.4002	22.12431309	181.8680556	6	13.14963556	301.9574368
0.5037	31.09175175	314.4412736	6	16.55933275	312.4587537
0.6072	10.30715742	531.4228999	6	16.01495929	278.1032964
0.7107	28.15876648	400.0347666	5	16.01117902	253.8313303
0.8142	38.60741145	527.197652	6	8.396038044	290.544655
0.9177	9.566462485	274.6402739	6	18.06678208	263.5509748
1.0212	36.66070543	563.5969045	7	8.770494608	223.4076745
1.1247	21.52563111	94.8134993	9	12.00761506	290.6185201
1.2282	29.53517148	31.53153062	9	13.60365924	332.8662042
1.3317	2.695970631	96.63754506	10	11.11452654	322.0377406
1.4352	22.43597878	434.9238685	8	16.86472929	329.506123
1.5387	25.19127649	529.1143622	9	10.88202326	354.6523742
1.6422	17.1678049	192.8369551	11	12.48270968	272.0982159
1.7457	23.54346401	408.0697499	11	10.08084113	285.4729997
1.8492	23.9968732	479.4390477	11	11.36839726	263.2345478
1.9527	30.15823641	43.28986943	11	12.45151924	259.9107897
2.0562	24.09236524	342.7392556	11	12.60408005	238.0814174
2.1597	22.41669038	512.5667449	11	11.3078379	273.2593097
2.2632	14.64527001	383.4758642	11	9.485543024	218.8456876
2.3667	45.96233376	507.3231197	11	12.70975612	283.521518
2.4702	37.79300738	669.1999535	10	16.18210201	239.119914
2.5737	37.93726684	539.973218	12	14.67916057	292.0059769
2.6772	45.87403645	639.2141021	11	9.137962844	257.1866438
2.7807	43.35972791	872.3235249	11	12.40939523	235.8814556
2.8842	33.05666411	614.4471313	12	11.77137362	268.6089676
2.9877	23.09531105	629.5961584	12	11.55081873	239.6454057
3.0912	34.58007675	843.8357053	12	10.50391477	226.1808804
3.1947	37.81049789	816.3527397	12	11.24204544	227.7298781
3.2982	36.7053845	740.5572876	12	9.345675005	266.8316149
3.4017	36.27790331	847.9453298	12	10.80944835	206.7518893
3.5052	39.74381662	950.8944825	13	11.44163069	262.091142
3.6087	32.02677877	785.8763685	12	8.416997557	218.8204991
3.7122	25.37297439	932.9583131	13	8.994697264	276.5957816
3.8157	62.19029256	1084.700903	13	8.328903393	263.9337114
3.9192	33.67495089	1176.015093	13	10.51604534	278.3571154
4.0227	46.94712267	1260.255989	14	9.817883789	314.3330943
4.1262	40.24726772	1312.392074	13	9.464748168	288.135619
4.2297	52.64053843	908.2928312	12	9.802625213	207.5261633
4.3332	48.56785535	970.4513224	14	9.870158862	224.7097702
4.4367	42.58475699	1158.7426	13	10.96689274	284.6485995
4.5402	41.01356118	1027.549259	14	9.062964876	246.2143084
4.6437	47.67026184	924.1022703	15	9.680038329	232.6964255
4.7472	37.98935013	985.4977398	14	10.13603147	189.7162109
4.8507	41.15634658	1111.66787	15	8.775859191	249.664462
4.9542	42.83700935	1105.021342	14	7.886093017	240.5887116
5.0577	48.3011922	1276.855004	15	8.775262901	244.6314044
5.1612	48.77730765	1285.831401	15	8.269098821	234.6514203
5.2647	47.64772387	1338.488812	14	8.31545365	245.9913416
5.3682	52.65540735	1301.76126	15	7.95391008	215.0610767
5.4717	50.6144936	1524.484739	15	7.404439536	258.9324442
5.5752	50.91661761	1591.850671	14	7.589764782	283.7691313
5.6787	55.71359843	1394.760848	15	7.501291946	273.6156563
5.7822	52.12549204	1510.768064	15	7.807121737	263.7390488
5.8857	52.8187546	1478.580216	15	7.870954646	249.8517148
5.9892	56.2916469	1676.940057	15	7.841686848	305.7921673
6.0927	56.70726594	1492.755881	15	7.699800383	273.7374269
6.1962	53.50869375	1569.23074	16	7.288048832	279.6579822
6.2997	61.74379124	1853.589057	15	7.614950415	322.1682112
6.4032	56.56945295	1910.972147	16	7.35568207	338.2709462
6.5067	65.72413027	1477.318062	15	8.30021889	250.9518547
6.6102	55.45453595	1605.905629	15	7.629525218	290.9602559
6.7137	56.5748321	1613.947824	16	7.821293074	307.8046448
6.8172	60.07974916	1546.969286	16	7.20187874	287.7046647
6.9207	63.9164183	1584.094596	16	7.089370839	306.6190795
7.0242	61.02248887	1610.889461	16	7.384160324	295.8192811
7.1277	65.67454991	1683.781529	15	7.262248187	308.157467
7.2312	67.79358217	1819.896175	16	8.355559865	323.3322044
7.3347	72.09283518	2037.830605	16	7.253383538	366.0180282
7.4382	63.45308867	1792.442874	16	7.598968252	346.2086891
7.5417	74.94442289	1766.2731	16	7.741599106	341.6844626
7.6452	63.7140196	2001.395976	16	7.164289718	366.4930966
7.7487	69.32653237	1818.9604	16	7.61255016	346.4645694
7.8522	68.06805715	1994.748369	16	7.33859667	363.1622573
7.9557	61.51137601	1890.078038	16	7.69124982	345.3097928
8.0592	68.94037717	2130.649472	16	7.317374753	397.7106091
8.1627	74.15010069	2018.680296	16	8.072327254	392.035343
8.2662	72.79742338	2136.542821	16	7.896557843	427.9690482
8.3697	74.76844003	2181.200232	16	8.143119812	447.8449103
8.4732	76.64532794	2204.519561	16	7.942417227	405.7740889
8.5767	70.56115038	2208.928486	16	7.42529997	424.787818
8.6802	71.25475153	2102.8566	16	8.519591942	385.775542
8.7837	71.02715195	1906.035825	16	7.885759703	358.7657391
8.8872	72.2938803	1825.171679	16	8.762916134	330.8519653
8.9907	73.22578042	1912.053393	16	8.057103378	364.8085613
9.0942	72.97512177	1822.847029	16	7.796663965	334.7097515
9.1977	79.22586618	2044.21793	16	8.492968271	372.8093417
9.3012	78.10119654	1992.594794	16	8.024860119	392.8914513
9.4047	78.8208367	2183.086018	16	7.482367078	398.4970916
9.5082	76.557593	1933.378542	16	7.736533819	342.09953
9.6117	79.99484887	2058.726648	16	8.442963817	375.1587796
9.7152	81.95349817	2163.439192	16	9.146997628	394.1496289
9.8187	83.59231923	2124.227678	16	8.252604318	393.0805757
9.9222	84.71613686	2229.68492	16	9.484583066	412.8809269
10.0257	94.77033992	2203.294928	16	8.87770105	411.0649964
10.1292	84.02670194	2218.18118	16	9.535361234	403.1216282
10.2327	85.69280968	2175.79481	16	9.653478674	395.8361348
10.3362	82.23838827	2020.36261	16	9.892199988	362.1213554
10.4397	88.09113265	2049.897985	15	8.838115246	383.293031
10.5432	87.28493598	1993.234614	15	8.409524063	350.6700527
10.6467	77.24760411	2005.081089	16	9.504502375	363.4900891
10.7502	79.76126462	2077.272598	16	9.321990469	380.4347815
10.8537	92.37090385	1960.072672	16	8.262521051	353.1878965
10.9572	78.26939386	2130.676169	16	8.608103875	394.0275001
11.0607	84.23933755	2035.167386	16	7.4678408	385.1500953
11.1642	81.09092904	2009.113279	16	9.788685192	368.0695378
11.2677	86.02769135	2093.713833	16	12.46566145	384.0668367
11.3712	87.37674072	2223.247493	16	12.48732736	404.9639033
11.4747	91.25491419	2065.031556	16	13.4075272	382.8564907
11.5782	85.81146405	2408.055464	15	9.449024698	454.9175402
11.6817	104.3500008	2079.165572	16	11.15901072	402.993935
11.7852	90.51548427	1930.946577	16	14.11682749	358.4796126
11.8887	90.42549209	2266.64101	16	14.90332364	415.9497578
11.9922	87.2044201	2010.913406	14	11.47419536	362.614331
12.0957	92.39268955	1901.212369	15	14.37296052	374.8391052
12.1992	94.16609563	1974.907834	16	13.527734	359.8703264
12.3027	108.1857994	1991.702793	14	12.75526921	358.9580594
12.4062	100.7320759	1932.66482	16	15.02686578	355.4290521
12.5097	95.47944322	1808.412228	14	15.65941375	351.0038084
12.6132	125.3739442	1728.841284	14	15.05186101	332.875225
12.7167	121.3365446	1791.268762	14	15.86155672	317.234829
12.8202	115.7568616	1923.494749	14	15.54654497	350.9037659
12.9237	128.9034381	1789.314074	15	16.26777511	316.4148748
13.0272	113.2261226	1458.319927	15	13.07106455	334.6482132
13.1307	132.1180636	1801.132345	13	15.82981201	326.4197674
13.2342	120.5484109	1655.616297	14	16.77684151	334.6758992
13.3377	109.3779357	1217.625138	14	15.79403665	275.5317891
13.4412	115.5510247	1704.661206	14	20.5210987	378.1986808
13.5447	115.4617813	1524.779896	13	13.95656428	276.1342086
13.6482	102.6500936	1581.822429	13	13.65366876	308.988577
13.7517	108.0571795	1458.720469	13	13.17746505	244.9009832
13.8552	139.7979211	1657.453322	13	20.52653389	314.572606
13.9587	140.3608474	1358.296576	13	14.6802068	344.477779
14.0622	136.2724423	1299.923462	13	15.81198979	305.2364957
14.1657	141.7873649	1481.166193	13	17.81825755	247.9708708
14.2692	138.3478145	1631.612269	11	11.50396187	314.4595208
14.3727	116.2742369	1238.926001	10	15.51991786	231.6040389
14.4762	132.7888723	1109.633196	12	20.45307333	318.263928
14.5797	121.4396807	1301.583833	10	20.36674878	256.7371114
14.6832	136.7492386	1172.200066	11	14.20292484	427.8288467
14.7867	132.2783327	1456.464403	10	20.54690961	297.4776162
14.8902	130.3176582	1360.738367	11	17.07359949	272.0573018
14.9937	135.8352565	1090.678626	12	22.80387139	244.5257349
15.0972	137.7719718	1038.598645	11	22.85028784	246.3810807
15.2007	146.2855633	1430.800121	9	13.42534828	408.2083308
15.3042	137.9057297	898.1769442	10	26.68051722	269.1579513
15.4077	151.7398348	1056.985205	9	18.91277611	231.2715901
15.5112	149.7462132	972.9618407	10	15.58958449	323.294869
15.6147	142.7263365	1107.999252	9	20.29050219	278.201209
15.7182	157.8524123	1046.899755	10	11.88435375	379.0449799
15.8217	177.7429764	1108.964755	9	29.30749295	284.5307467
15.9252	184.9641304	1019.714753	9	25.80271934	318.007592
16.0287	167.4239459	732.8429084	7	21.77529623	257.0149056
16.1322	171.6410594	850.3174098	9	26.77846228	255.6173576
16.2357	141.6026553	656.7273338	7	20.0232321	387.333798
16.3392	169.9752731	957.2492339	9	39.198001	260.1552861
16.4427	145.878019	1089.328667	6	35.50777677	333.288125
16.5462	160.5658075	932.0669085	6	14.34947886	235.5202429
16.6497	179.5459121	740.0746822	8	33.69155439	263.9930736
16.7532	158.9797226	1314.932147	7	30.95563421	425.4871047
16.8567	160.8304694	686.2402773	7	20.9214243	375.2761214
16.9602	172.0929798	557.5547466	7	17.10403764	394.8313291
17.0637	161.2623926	1169.563502	6	46.70092258	338.6681552
17.1672	216.3747262	555.2400015	7	41.76664263	176.8713854
17.2707	160.9971055	630.4202355	7	47.7965564	364.1564359
17.3742	194.6086989	335.7566931	6	32.61708099	248.1061238
17.4777	217.5617193	324.8824621	6	23.18925266	208.2825561
17.5812	177.7946904	429.6463657	6	50.68836288	279.011478
17.6847	209.6427368	333.0453418	7	47.15534418	235.9182397
17.7882	65.64991307	678.7834216	3	100.8704869	563.0241006
17.8917	134.6420161	377.4500715	5	29.15057343	284.9218797
17.9952	141.7836292	443.9585099	4	21.68349317	415.4427445
18.0987	173.3244921	379.3156674	3	14.146788	413.7270816
18.2022	149.3158888	492.9528635	4	29.59302894	308.4407461
18.3057	144.5113102	383.4433262	4	25.5294214	412.7252494
#Arc18_WT
t (s)	x (nm)	mol	n	x_err (nm)	mol_err (nm)
-1.25725	76.07620922	0	8	8.180712813	8.83137836
-1.15375	84.79787608	5.00823484	7	14.9719686	13.20068874
-1.05025	65.74200454	1.405794752	11	14.69472084	9.607188715
-0.94675	72.98150937	21.23277889	10	13.02342384	15.24668091
-0.84325	64.10883625	8.91671387	10	11.92872841	10.42879548
-0.73975	52.03528151	17.42276115	8	24.9052375	13.49187213
-0.63625	58.01198212	8.779888474	13	15.40587764	8.4075613
-0.53275	59.90234507	7.260062663	11	12.51696423	9.17644826
-0.42925	62.94532906	6.054226407	15	14.7017531	7.693030735
-0.32575	65.92554109	17.25858263	16	10.07658437	9.582964546
-0.22225	63.88110626	6.111939457	14	12.53598199	8.41026475
-0.11875	62.5776878	20.50853388	17	11.80365144	9.096256193
-0.01525	44.09236339	31.36395598	17	8.730542728	11.21745466
0.08825	68.01387308	35.2325314	17	10.92570527	12.96360654
0.19175	62.58787143	33.09244516	24	9.970000892	11.44693246
0.29525	56.00441603	33.25476329	20	10.22771722	12.96968358
0.39875	57.26236089	28.39211483	25	8.044305404	10.20504853
0.50225	58.43240871	45.55800101	24	8.684091543	15.17176306
0.60575	63.55987022	29.17139363	25	8.571280065	9.915750556
0.70925	59.35466307	43.59814738	27	9.734096828	12.28457772
0.81275	52.00858178	42.40387103	25	7.485170601	15.58063687
0.91625	60.02475279	57.35338511	29	7.402120615	16.6958931
1.01975	60.0249836	50.72886205	29	9.005971106	15.40959989
1.12325	52.10690684	55.11594677	31	7.760170206	15.85314827
1.22675	54.28267682	64.80295342	28	8.46258966	17.48817428
1.33025	56.49535329	75.52803316	29	8.295232567	19.8840376
1.43375	62.69131256	71.55476869	30	7.506489356	18.81400933
1.53725	61.518272	70.09078745	31	8.041796142	17.5562058
1.64075	63.71214129	84.58815636	31	7.576300036	22.21128055
1.74425	64.22603661	84.51029129	30	7.10817274	21.60205083
1.84775	69.01266028	99.62492027	29	8.307102945	23.95114262
1.95125	67.95527311	98.32592221	30	7.127016002	24.35927919
2.05475	59.43679646	108.7380917	31	7.159944736	26.18357285
2.15825	71.672638	113.9320898	31	7.360038565	27.49129797
2.26175	69.61573741	129.5042734	30	7.300659688	30.97341547
2.36525	70.97053207	120.2385069	30	6.8950401	29.27257661
2.46875	70.6894456	123.8786371	31	7.670000795	29.66126201
2.57225	69.9892212	114.6690466	31	6.232574932	28.34920832
2.67575	67.82377013	124.5208585	31	6.656832388	30.0075556
2.77925	74.28460908	130.4456102	31	6.831591548	31.46595494
2.88275	74.58976914	134.2794491	31	6.425632147	31.90012934
2.98625	80.5650455	144.7863017	31	6.631949457	34.46880253
3.08975	72.4089364	150.2972035	31	6.401356883	36.11127142
3.19325	82.6023389	153.2224632	30	6.742485757	36.88542235
3.29675	80.40970954	158.2604586	31	6.650581511	37.28441286
3.40025	80.23786682	167.1219714	31	6.216757642	39.97699276
3.50375	81.04014593	162.7855005	31	6.007326498	38.26792431
3.60725	81.90588499	167.6347659	31	6.304656648	39.71161677
3.71075	84.03898431	175.5792678	31	6.347119088	41.45062899
3.81425	81.42058747	166.5654232	31	6.310157019	39.44103507
3.91775	86.97228728	185.0471498	31	6.024057226	44.07789807
4.02125	85.68741454	186.1236794	31	6.364768834	44.22725135
4.12475	87.68347698	191.3521086	31	6.095734081	44.7642054
4.22825	88.84888364	182.1576171	31	6.1345521	42.92786477
4.33175	89.39462776	191.2953119	31	5.859635397	44.99938665
4.43525	95.13433041	195.3492299	31	5.886251439	45.82662783
4.53875	95.94920756	187.2760928	31	5.98278947	44.44489625
4.64225	94.85346034	206.8086925	31	5.804244794	48.92378598
4.74575	102.425189	192.6275901	31	5.647097425	45.77370597
4.84925	100.1206675	205.4401321	31	5.902992901	48.32646486
4.95275	103.620777	199.9259967	30	5.606476876	46.89720806
5.05625	109.5983201	214.941308	31	5.815685003	50.53561716
5.15975	103.366743	210.3934097	31	5.970305029	49.55479803
5.26325	101.6779388	214.9687438	31	5.736202011	50.61313041
5.36675	108.1199168	203.0721324	30	5.865551837	47.93807238
5.47025	118.2850465	215.5946433	31	6.135050849	50.80199614
5.57375	112.1231131	210.6353882	31	6.171280781	49.71879418
5.67725	107.3983553	224.845093	31	6.696116243	53.26734625
5.78075	114.2122533	221.7672235	31	5.910229396	51.88955995
5.88425	119.9811129	218.7987038	31	6.332377269	51.34915443
5.98775	118.7546334	212.6968845	31	6.020298535	50.0461326
6.09125	113.8176725	227.7282105	31	6.723119074	53.52167558
6.19475	123.7345037	228.5480373	31	6.349469604	53.57966461
6.29825	118.3916123	235.0245938	30	7.104926552	55.12634743
6.40175	124.5870056	223.3520692	31	6.910980561	52.39849146
6.50525	124.0451091	243.71187	31	6.428808724	57.09889585
6.60875	128.5989485	247.1580939	30	6.48738097	58.05317663
6.71225	134.2027487	224.2140078	30	7.18279367	52.57162493
6.81575	125.1396945	227.4503823	31	6.888676788	53.29039826
6.91925	130.5267065	219.9542551	30	6.362460369	51.56980265
7.02275	137.9978622	237.3877543	31	6.572420974	55.87415518
7.12625	135.5910604	225.831859	31	6.078571504	52.95986175
7.22975	140.6396867	225.8487044	30	6.214764478	53.04047187
7.33325	143.7322615	213.15998	31	6.639633739	49.96725681
7.43675	143.9562896	213.0400908	31	6.609893285	50.26656167
7.54025	150.702831	204.509394	31	7.278525871	48.16290772
7.64375	151.5898309	198.8904838	30	7.096202687	47.44733643
7.74725	158.3801935	204.6734925	29	7.176236754	48.33965634
7.85075	162.7997402	199.2870697	31	7.110344551	47.37993458
7.95425	159.2269213	194.9495972	30	7.314496703	46.60976372
8.05775	164.1437828	193.7509929	30	7.459047153	45.62870559
8.16125	163.9652481	188.53822	31	7.256514072	44.8332241
8.26475	158.6849703	192.1300565	30	7.295735717	45.74325635
8.36825	156.7520911	184.7328657	30	6.965417011	43.68356148
8.47175	164.413907	174.5592338	30	7.956431132	41.23260355
8.57525	166.5613044	187.4821875	31	7.519596828	44.47412303
8.67875	164.3107356	159.733374	29	7.276805139	38.25355738
8.78225	159.9216844	177.2361587	29	8.337630939	41.86316098
8.88575	165.8372752	153.7245878	29	8.73583745	37.06613565
8.98925	160.6587987	160.1063545	29	8.275053999	39.44094597
9.09275	165.3932075	168.5284678	30	9.207892709	40.37928477
9.19625	165.9363734	136.8160621	29	8.417935767	32.9156124
9.29975	169.1318013	130.3815788	31	7.771355506	32.10780132
9.40325	162.3900998	149.8955092	30	8.049011677	36.3888023
9.50675	175.6104226	143.5238445	30	8.824713217	35.71467462
9.61025	169.0965244	136.7149351	28	7.668691317	34.24557577
9.71375	171.5253725	128.6750848	29	9.208013363	32.2546618
9.81725	168.1921125	134.2712859	27	8.760259501	31.89302628
9.92075	163.6688837	121.1076807	27	7.751195696	29.12926213
10.02425	188.3999476	129.9556792	27	10.20478969	32.84758117
10.12775	163.7687154	105.1042754	23	10.3811711	27.01963181
10.23125	167.1526148	95.35761398	26	10.39867375	24.00969337
10.33475	162.6793188	112.4555551	23	10.42618354	29.18754595
10.43825	173.8998698	104.1381764	23	8.96369793	27.52119372
10.54175	173.7667526	89.75419103	22	12.47243793	22.6694524
10.64525	167.6133905	90.49676468	24	14.67958541	23.27521439
10.74875	172.9813768	78.24641236	21	12.25645199	20.85679028
10.85225	180.7585128	66.23496754	22	13.10893647	17.76286215
10.95575	182.3725591	63.28239015	18	11.28661428	17.47201791
11.05925	161.0155095	53.59482235	19	14.71196773	15.21537719
11.16275	183.8384714	49.09826484	21	14.81280759	16.54259856
11.26625	184.5993838	62.09778861	17	14.67683275	19.44221274
11.36975	176.8685871	66.08328599	16	18.17532885	21.03046116
11.47325	180.0589713	63.35991256	17	16.41708979	17.65615381
11.57675	157.7381233	35.80840085	15	18.1905628	12.82017159
11.68025	188.8256326	46.77303005	15	11.13954455	14.28972884
11.78375	182.0415579	43.46721543	15	21.52977601	14.98196168
11.88725	164.3216444	53.81461166	12	12.98237538	20.07150588
11.99075	174.3733041	47.26820033	10	18.71249223	19.61285717
12.09425	200.1891585	40.3833194	10	30.27269661	13.94827174
12.19775	164.1249082	31.68791228	11	20.51576272	18.4572157
12.30125	167.5758362	65.8809664	6	27.33279688	23.79813999
#Arc18_myo5del
t (s)	x (nm)	mol	n	x_err (nm)	mol_err (nm)
1.8097	12.57242989	0	11	9.641293417	6.082911834
1.8897	12.38756147	13.17111037	13	14.54678916	10.68293433
1.9697	42.61881092	3.902459359	13	8.724487554	10.06674508
2.0497	32.05169904	14.86719099	17	9.100185025	7.317964954
2.1297	28.30271251	14.70079342	14	12.59310836	8.497712336
2.2097	8.359991193	11.25670931	13	11.4214384	8.168882902
2.2897	26.84972502	12.40784489	14	16.7769722	7.535404619
2.3697	-2.53773537	23.35207044	15	11.56912412	8.167555766
2.4497	28.36439667	17.99723613	14	10.99169257	10.43522694
2.5297	38.3051731	27.05599713	15	7.395618795	8.978897236
2.6097	3.153408365	27.82329457	15	9.538287115	10.68952841
2.6897	25.89898209	17.38618206	19	9.851949602	8.723920115
2.7697	19.91324019	33.53451377	16	8.332181243	10.76370176
2.8497	28.24600629	26.19668236	18	10.33234604	10.48792034
2.9297	34.88274164	29.26712647	17	9.313201524	12.33138741
3.0097	20.20807269	28.31144174	17	9.192486973	11.19590272
3.0897	22.10832975	31.69286118	19	8.16588135	10.97074284
3.1697	32.24641411	33.1777985	21	8.393302289	11.63429393
3.2497	27.295692	33.01360459	20	8.209121359	11.80603808
3.3297	20.26820403	33.86617567	20	8.355724594	12.41492257
3.4097	33.56804624	55.308959	20	7.434189234	15.32822117
3.4897	24.69875316	32.19203578	25	7.114616824	11.32428076
3.5697	23.33677902	43.08852941	24	7.848699618	12.8182527
3.6497	29.84135479	44.76606972	22	6.989676213	13.37914284
3.7297	26.67244391	50.23994694	23	8.996687357	16.25708287
3.8097	36.33040349	59.22651124	24	6.762761417	17.5107135
3.8897	37.93862767	33.46374843	28	6.887514524	11.87573429
3.9697	33.95959596	37.31485488	28	6.255142561	12.12013495
4.0497	29.79514893	38.09305737	28	6.453504562	12.36752329
4.1297	28.83252282	50.01622713	28	6.174369859	15.09897731
4.2097	33.96102178	53.76725038	31	6.608910939	16.51672401
4.2897	19.61123923	44.17931645	27	6.560131011	12.94635239
4.3697	38.27840527	59.38583868	29	6.622186847	16.25494011
4.4497	38.45481585	55.27169159	31	6.832110245	15.45480909
4.5297	27.89504047	73.01829655	29	6.103286203	19.05100692
4.6097	27.17852716	55.03999948	31	7.338586382	15.0274443
4.6897	22.1614402	70.40922796	31	5.928926946	18.07439148
4.7697	26.78829738	75.24087444	33	6.588171015	19.25232559
4.8497	31.16739624	73.06416107	35	6.635823522	18.85120794
4.9297	35.48319997	82.60637535	33	5.838296817	20.57433703
5.0097	36.8081841	80.64475605	35	6.237368157	19.98415647
5.0897	40.2956215	77.89692116	34	5.783586976	19.82004569
5.1697	35.21539172	80.83473752	34	6.404618072	20.13930244
5.2497	35.17323061	89.73743681	35	5.834400236	22.52765258
5.3297	39.68015038	92.5307055	32	5.859284479	22.6537134
5.4097	41.93788747	84.27694302	35	6.268450878	21.30996325
5.4897	37.93522557	91.31509938	35	5.9961278	23.83122143
5.5697	40.28424141	107.7477536	33	5.792163468	26.51638278
5.6497	36.94151666	109.793023	35	5.781338552	26.79466536
5.7297	42.39405711	97.70446146	35	5.522103343	23.79609891
5.8097	44.64182265	91.32921422	36	5.449130942	22.60236476
5.8897	40.91821872	101.4040162	35	5.453568448	24.92584889
5.9697	44.32780982	102.1137652	35	5.840611071	24.98443726
6.0497	47.29223309	101.4246081	35	5.709808691	24.66967586
6.1297	44.70651934	104.268774	35	5.676040723	25.24657947
6.2097	49.27948463	109.436352	36	6.119477495	26.3411589
6.2897	47.86180077	99.69696937	35	5.645702355	24.68356789
6.3697	49.74699099	100.0311342	36	5.854315094	23.87329226
6.4497	49.5761162	104.8190969	37	5.602189952	25.14631885
6.5297	55.040199	108.2573173	37	5.625573157	26.31740377
6.6097	48.37048343	116.2137345	36	5.359538755	28.28587396
6.6897	56.76386605	114.6904528	37	5.790111143	27.52086144
6.7697	55.81643379	127.9402337	38	5.597300783	30.6208103
6.8497	56.92873317	113.3011604	38	5.528671152	27.36920559
6.9297	54.84871849	123.4084097	34	5.481260584	29.73104637
7.0097	56.37560269	129.1939651	39	5.805661483	31.19048202
7.0897	62.41991656	128.1214665	39	5.468280072	31.07170357
7.1697	52.53644414	131.9549058	38	5.848325165	31.64285269
7.2497	53.93510516	116.1144358	39	5.379808767	27.84689486
7.3297	59.83130025	137.4298383	39	5.800157579	32.72180105
7.4097	61.6758121	132.6742447	38	5.672291067	31.94376885
7.4897	57.83528496	123.6981766	39	5.71978779	29.58461401
7.5697	65.21521665	131.1283205	38	5.722994997	31.5160556
7.6497	66.58200727	129.8366465	35	5.353847297	31.33100191
7.7297	67.51359833	131.0126347	39	5.577700099	31.72730721
7.8097	63.30271416	128.4735496	38	5.54680579	30.73007583
7.8897	65.16260658	138.5697873	38	5.40721277	32.92333984
7.9697	65.59062779	140.8394437	37	5.649522169	33.62199325
8.0497	69.2064461	128.7719416	39	5.689176661	30.9238731
8.1297	67.16753715	134.6547621	38	5.612188574	32.59559189
8.2097	73.38750797	135.8563768	38	5.423800567	32.47058615
8.2897	68.82426704	140.4297941	39	5.389794488	33.80717322
8.3697	76.00272537	138.8852584	38	5.57285308	33.09984544
8.4497	67.84451584	131.1007089	39	5.647691378	31.25177887
8.5297	72.99188375	133.6416915	36	5.627959216	31.88611019
8.6097	71.8220332	131.7805051	38	6.023037339	31.42118373
8.6897	70.36668468	138.0886694	38	5.79809682	32.9784895
8.7697	67.2953204	139.3501598	38	5.830453891	33.29874742
8.8497	73.74331113	138.0492061	38	5.566994103	32.93893021
8.9297	78.48168265	133.6841634	38	5.797175933	32.06363727
9.0097	79.46850093	144.2617711	38	5.433152149	34.74266994
9.0897	80.67415685	140.6821723	38	5.674539317	33.37384629
9.1697	81.42563088	152.1128477	37	5.607236292	36.09948973
9.2497	84.14623023	150.3820994	39	5.694910132	35.80481782
9.3297	79.33899383	147.5450611	38	5.775148484	35.32216917
9.4097	80.71213322	132.6335192	38	6.148556196	31.81928394
9.4897	81.94384845	145.3092787	38	5.827758554	34.64564412
9.5697	90.15926033	150.3117773	38	5.873661967	35.83224521
9.6497	94.1760829	150.1252629	36	5.571338833	35.76829698
9.7297	86.03943544	140.8199505	37	5.89669992	33.54611569
9.8097	87.72227727	156.9750876	37	6.102695231	37.72638669
9.8897	90.77840658	145.7256798	38	5.538020902	34.83498297
9.9697	92.85946284	145.1614049	36	6.144194071	34.79919824
10.0497	94.49318103	157.4278262	38	5.941266431	37.82554672
10.1297	88.14130733	155.0295221	37	6.366718317	37.02729476
10.2097	98.1834873	149.8392275	34	6.584889852	35.75153515
10.2897	93.99538844	144.2130493	39	6.473141163	34.23494559
10.3697	99.47914944	155.2571388	37	6.383877837	36.98923386
10.4497	96.85647151	149.1353519	38	6.914719719	35.59082885
10.5297	89.95212405	141.7292874	36	6.55504254	33.83519788
10.6097	101.8759028	153.6865273	36	6.593663976	36.48884125
10.6897	97.42828919	140.6461578	37	7.531975199	33.44603064
10.7697	104.4345999	144.4763497	36	6.852301872	34.49385376
10.8497	103.5419758	141.688443	37	7.194726154	33.73406892
10.9297	103.063955	140.1239811	34	7.788158655	33.31351673
11.0097	100.92049	129.8874707	38	6.772297737	31.09854596
11.0897	113.9834152	135.3127587	35	9.190842443	32.26837585
11.1697	99.55780322	142.0208762	36	7.163031926	34.00584611
11.2497	102.9054596	135.4440842	38	8.259289046	32.31043447
11.3297	104.9818299	148.1343133	36	9.874526232	35.24123352
11.4097	105.4814291	134.0179929	33	8.634199361	31.90497225
11.4897	100.5113692	141.9555815	37	9.53451711	34.07945342
11.5697	114.3714289	125.4082767	36	8.747615186	30.22672024
11.6497	123.9079265	135.6724874	34	10.50753983	32.64738162
11.7297	118.6325816	131.0577979	36	10.38466373	31.11502079
11.8097	119.7862172	120.4164711	38	10.12908492	28.67020754
11.8897	116.9430912	137.3049814	35	10.09032206	32.72116737
11.9697	122.760436	121.8934331	37	9.49794002	29.75346607
12.0497	135.3910151	125.5545985	37	10.27289856	30.78695192
12.1297	126.7802426	133.8957118	36	11.29438794	31.765457
12.2097	129.4373111	125.5031791	36	10.8725655	29.97332692
12.2897	124.8183093	119.2152956	37	12.35879205	29.21339665
12.3697	122.5735993	117.1714412	36	11.59342618	28.38680982
12.4497	111.4467387	123.9007542	37	9.743107911	29.87661093
12.5297	116.6188058	119.3539229	37	11.05048398	28.91241879
12.6097	95.11481164	121.9812601	34	12.30912466	29.23487144
12.6897	120.3383965	105.9465154	35	13.52442449	26.26696577
12.7697	131.2559714	113.7953565	37	12.18090885	27.97423576
12.8497	115.1298227	107.9337708	36	12.44762576	26.29066056
12.9297	118.1838029	96.78481079	33	14.76977545	23.55293783
13.0097	115.0894246	98.40362717	35	12.90274887	23.97697068
13.0897	111.6436071	108.3028115	35	13.87863249	26.34583647
13.1697	122.1132297	104.8612674	34	13.1611842	25.60447779
13.2497	122.6049482	101.8031975	38	11.51053578	25.09049392
13.3297	129.877178	109.3287086	37	13.16237712	26.64390325
13.4097	127.6969283	103.0728554	33	15.90362295	25.23006673
13.4897	114.0224374	97.88786279	36	14.31872223	23.7139858
13.5697	142.3297348	92.32232545	32	13.35658834	23.2049707
13.6497	133.0375698	107.4129468	33	14.71639153	26.17752823
13.7297	130.0335102	97.87853988	35	14.36395587	25.03849267
13.8097	129.5992528	89.36752314	32	22.00544067	22.54895012
13.8897	125.0336028	93.40256816	32	17.86879815	23.75116697
13.9697	130.3454202	83.5885877	30	20.87231137	21.50092373
14.0497	138.012557	99.09674687	33	17.65961825	24.2832728
14.1297	132.6382782	88.08959837	32	17.45471685	21.60980868
14.2097	139.0280747	75.46640748	31	20.27071118	19.15448183
14.2897	136.6594186	84.19600204	29	20.36786049	22.46711538
14.3697	153.53071	77.70253527	32	18.24134282	21.48868968
14.4497	143.7309925	73.52810308	30	15.14373194	18.31098796
14.5297	134.7739919	69.38310132	28	24.68099801	17.79256859
14.6097	146.780675	83.2831529	28	22.919632	20.28920175
14.6897	127.6867764	66.1812653	29	15.42388813	17.02389005
14.7697	124.2486329	60.43093666	28	18.37346844	16.25454651
14.8497	113.2724864	66.6251229	26	20.12792058	16.45853807
14.9297	123.5221217	69.31102475	30	22.77936748	17.34202314
15.0097	139.2610848	65.56168437	26	19.53269951	15.88441365
15.0897	108.9724645	62.94398492	22	22.85028679	16.98095821
15.1697	112.949036	60.91092683	27	20.56812788	15.8208589
15.2497	123.4560437	63.97584657	25	20.31041706	16.56167982
15.3297	130.4980688	62.86955682	21	20.47095178	15.61456443
15.4097	142.9447336	56.96532919	22	35.13627853	15.23053586
15.4897	140.9639956	46.29288068	25	23.49552497	14.66976924
15.5697	161.2662426	54.43863325	23	32.55981057	16.47553154
15.6497	106.5177936	49.91596249	15	16.19914164	17.2577595
15.7297	130.5589063	39.19184707	22	19.19728516	12.52007556
15.8097	141.4173123	32.57331276	24	21.7477159	12.48189717
15.8897	150.7148831	47.67775806	21	18.83632809	15.09850972
15.9697	153.5308977	45.44314219	20	26.41466853	14.77995847
16.0497	131.6153409	31.4669316	17	20.77429107	15.34570584
16.1297	157.9013515	56.53742399	18	24.61368082	16.74901361
16.2097	130.611008	47.09666508	16	26.13491861	15.8732824
16.2897	188.6002316	24.71336943	21	29.99798356	12.01548689
16.3697	127.3290634	22.02021079	18	20.444191	12.24600686
16.4497	182.0373386	11.56975113	13	36.4620929	8.290321698
16.5297	153.9448514	35.04176981	14	20.22182232	12.81587916
16.6097	209.4018351	25.68972645	17	32.86638541	8.620497174
16.6897	142.617528	28.62240494	14	33.54206267	16.55316762
16.7697	148.7309367	27.47445836	15	30.00510474	11.70780925
16.8497	176.7983514	43.81758199	14	38.06199567	13.4434723
16.9297	149.5045232	31.85825777	13	34.41282491	18.76540473
17.0097	90.91907812	45.90161168	11	33.86099691	18.50446319
17.0897	143.092726	12.0065994	14	37.93154911	9.409007793
17.1697	125.8651265	27.0391116	9	10.51036896	18.87837193
17.2497	135.6037559	40.05468209	12	25.68576357	16.67865794
17.3297	125.2063416	29.70805053	12	27.76642562	14.85225013
#Cap1_WT
t (s)	x (nm)	mol	n	x_err (nm)	mol_err (nm)
-0.32775	76.6477166	0	8	13.12445236	6.640937926
-0.24775	79.26994423	1.396463938	7	22.71140019	10.3628428
-0.16775	83.74847583	21.25638366	6	14.83562712	19.20919557
-0.08775	50.99778166	1.773060325	8	12.86703692	10.66998205
-0.00775	78.43672076	16.95262748	8	14.40184988	12.62524585
0.07225	49.5262265	14.62977228	9	11.85801779	11.28588587
0.15225	62.83122529	1.932599115	11	13.83967947	9.589860992
0.23225	50.99484579	5.233363386	13	12.62386148	9.580971538
0.31225	58.67010046	10.23290581	11	13.19878025	11.10798583
0.39225	58.35452121	7.0140455	14	8.126631461	7.10003287
0.47225	76.19685505	17.0893825	13	8.601189194	9.729407277
0.55225	66.26468144	1.750409505	17	11.22875084	7.474423609
0.63225	60.96572839	6.418954633	15	11.33181002	9.855055962
0.71225	53.46352275	9.845500234	16	11.28352528	8.435911547
0.79225	51.73906585	16.20618182	19	9.619240799	7.963839743
0.87225	44.99738338	14.83093295	19	9.868407814	9.183202807
0.95225	35.67176765	9.743222001	16	8.211598459	8.905977486
1.03225	58.08441462	17.17451714	21	9.269919572	7.75224129
1.11225	46.08033142	12.72105005	22	7.919367873	6.140236304
1.19225	54.0251143	21.50668363	23	8.186557906	8.195099315
1.27225	53.47926494	23.69134466	22	8.426274415	8.018980324
1.35225	49.54825684	24.3057308	24	7.341037967	7.289184302
1.43225	57.23426721	31.37046867	23	7.939272276	8.532440699
1.51225	55.1700538	22.74974685	24	6.905646919	6.614005901
1.59225	49.43997214	34.70535752	26	7.425915136	7.064522345
1.67225	39.86428541	33.61438016	26	7.035164752	7.335598414
1.75225	48.99660472	40.03146745	26	7.745575956	7.717111776
1.83225	40.05152467	35.36987143	29	7.576695366	6.775323529
1.91225	45.96829199	39.00236808	29	9.000905438	9.637676177
1.99225	60.10043357	43.19989303	28	6.684992996	8.511123528
2.07225	58.35275871	35.28733086	28	7.345069475	7.109516299
2.15225	53.89989112	48.23276558	30	6.744975205	9.42369361
2.23225	58.23303444	43.22229141	31	7.031673117	8.496332587
2.31225	42.4503351	48.42501105	30	7.634041915	9.91977585
2.39225	48.73991297	55.16749416	31	6.279928894	9.977607911
2.47225	50.77143897	57.08171942	32	7.155161129	10.15192057
2.55225	55.72118881	64.55643871	31	7.48899827	9.803427178
2.63225	55.34076439	61.39024208	33	6.205738622	9.92724263
2.71225	55.41569397	68.98531966	34	6.717868409	10.23180786
2.79225	57.1367757	73.47671392	34	6.829653119	11.06652511
2.87225	52.02548492	81.99776608	34	6.474633042	10.38491279
2.95225	49.32936196	75.37694754	34	6.667174999	10.49872972
3.03225	57.07026154	80.76167297	34	6.632441159	11.48427065
3.11225	54.34186467	85.07957919	34	6.770539093	11.54989832
3.19225	56.17271087	87.66399086	34	6.642704838	12.33885713
3.27225	55.1116697	87.29231394	34	6.24961174	12.69393425
3.35225	61.30392504	95.21046611	34	5.882233782	11.27686633
3.43225	58.2488965	88.69810906	35	6.334371165	11.17164876
3.51225	58.86585489	94.01848026	35	6.451132092	12.5637172
3.59225	64.51744378	94.48902502	35	6.139085632	11.78587597
3.67225	62.48781937	95.56663529	35	6.124125995	11.97870288
3.75225	60.70321236	107.6154879	35	5.810241416	13.14621782
3.83225	64.91068963	114.3774359	35	6.022789498	15.27836694
3.91225	60.51790218	108.5223407	35	6.316218528	13.94589758
3.99225	65.34733742	112.0807742	34	5.808671491	13.6464757
4.07225	61.43881233	113.7950265	35	5.710924308	14.07643318
4.15225	69.88436463	117.9611657	35	5.817767184	14.54120121
4.23225	64.8981333	126.2404078	35	6.040841415	15.31964157
4.31225	62.89626176	119.8699299	35	5.857952725	14.25718518
4.39225	64.99779043	130.3234629	35	6.050855818	15.69186587
4.47225	64.92391629	139.3953108	35	5.65181992	16.64808949
4.55225	68.99408137	133.1742192	35	5.897349011	15.35856386
4.63225	68.89686399	131.9787806	35	5.942352357	15.72961121
4.71225	70.15479149	135.7985733	35	6.099147626	16.07531928
4.79225	70.780869	135.8047821	35	6.005513726	16.1388027
4.87225	70.83279161	141.9383808	35	6.241924823	16.87380445
4.95225	70.04031552	144.6005825	35	6.33745396	16.87256217
5.03225	74.95647948	138.3869361	35	6.137144044	16.76299272
5.11225	75.738012	140.9124239	35	6.454088685	16.47067313
5.19225	80.48853112	153.4211463	35	6.342298956	17.86979123
5.27225	80.27531218	157.9055127	35	6.797106464	18.21323123
5.35225	82.42964524	148.918474	35	6.679765711	17.22913357
5.43225	80.13003311	159.6055798	35	6.738725493	18.57622847
5.51225	88.72699038	156.7412467	35	6.112069941	18.18760418
5.59225	91.19964693	168.7263406	35	6.674987903	19.90879381
5.67225	93.42664422	162.4058708	35	6.22618325	18.80961916
5.75225	88.69405295	163.0701043	35	6.412917254	18.70904931
5.83225	99.79952932	165.0573276	35	6.036296032	18.9691844
5.91225	97.38482847	167.6745132	35	6.052360766	19.42605135
5.99225	98.56008493	174.2611096	35	6.256562095	19.9155195
6.07225	95.62449673	177.4707959	35	6.557208688	20.33744119
6.15225	100.6614235	170.3059556	35	6.34670838	19.47744597
6.23225	97.98865937	181.4263056	35	6.230911723	20.99875013
6.31225	101.9826786	178.9790715	35	6.262609916	20.87375357
6.39225	104.8433692	182.3394357	35	6.50299376	20.69513306
6.47225	98.83367924	184.5425054	35	6.633949381	21.27657702
6.55225	100.5071256	179.7260542	34	6.318373371	21.01726179
6.63225	106.8300638	186.156711	35	6.889032193	21.27598267
6.71225	102.6171032	182.5170142	35	6.085395541	21.2795459
6.79225	110.8497563	185.1066258	35	6.431603679	20.85440131
6.87225	109.9187074	178.7053775	34	6.91195709	20.51066495
6.95225	106.3770877	190.9009242	34	6.491861986	21.83034483
7.03225	99.53311826	190.0741607	35	6.850961962	21.71780248
7.11225	106.3205611	189.6203268	33	6.978198296	21.64447182
7.19225	106.2275404	193.1369644	35	7.377927974	22.40245725
7.27225	101.8144733	186.2890119	34	7.140819733	21.17425738
7.35225	107.3579182	193.5795466	35	6.460901153	21.9428799
7.43225	104.7826453	194.5171961	35	7.947132076	22.13010682
7.51225	105.6359276	193.7920958	34	7.692759056	22.13190324
7.59225	112.437379	193.2124506	34	7.770346328	21.94777107
7.67225	109.2686162	197.3402181	35	7.270062085	22.4605717
7.75225	106.2359587	188.772532	35	7.413548203	21.57999342
7.83225	110.211068	183.3180553	34	7.197400724	21.1964756
7.91225	106.8545295	186.3320974	33	7.957961619	21.52154063
7.99225	117.5786478	185.8540016	35	7.292024822	21.24183234
8.07225	115.2306232	184.7220545	35	7.089942672	21.03373711
8.15225	113.6177888	184.2199927	35	7.851229894	20.99987715
8.23225	110.1911471	190.9006003	35	7.544707827	21.49971316
8.31225	107.2248467	188.9843194	35	7.404139295	22.06243815
8.39225	108.8151192	191.6312786	35	8.009314115	22.14602681
8.47225	111.3323955	184.3223414	35	7.75050182	21.00481837
8.55225	115.0089621	179.8453845	34	8.037337543	20.5408464
8.63225	109.3295697	174.8050491	35	8.936945594	20.38782259
8.71225	100.8900986	171.3133715	35	9.475196053	19.53979397
8.79225	112.0223409	170.7217992	34	9.269078924	19.40031075
8.87225	108.014784	161.4573353	35	8.725770317	19.21739358
8.95225	101.71706	167.9342109	35	9.028405781	19.69691088
9.03225	109.6632718	176.8297277	34	7.875657536	20.32687847
9.11225	108.078144	161.6917073	34	9.552990025	18.66005013
9.19225	108.8623519	163.7093901	34	8.619914527	18.59466377
9.27225	104.7347755	170.1017436	35	8.276176065	19.3694036
9.35225	99.13982164	154.420354	35	8.315311287	17.98109923
9.43225	96.56146857	157.4619375	35	9.117763434	18.19523855
9.51225	102.500433	154.9147129	34	9.313861769	18.40902222
9.59225	103.6614849	153.9892247	35	8.678489862	17.97513076
9.67225	115.4334387	153.6958499	35	8.997556975	17.98701247
9.75225	109.0049236	147.0725586	35	9.864800882	17.14399539
9.83225	108.3871207	140.6692021	34	10.53513339	16.39645186
9.91225	96.34099099	145.1559004	33	9.807164452	18.07531794
9.99225	109.5302574	139.5916774	34	9.898722092	16.49671839
10.07225	100.5335604	133.6793881	34	9.049558115	16.05604146
10.15225	119.3528427	129.3271814	35	10.89279771	14.93576574
10.23225	115.6268834	129.332617	34	10.97674413	15.15415559
10.31225	101.7126775	117.6931866	35	12.80691552	14.31995487
10.39225	110.8993294	112.6839949	34	14.2403189	14.30728136
10.47225	109.8727141	119.9979963	32	10.86393423	15.4335304
10.55225	118.7785598	109.2575383	32	10.43983099	13.59776424
10.63225	124.997607	112.997629	30	11.86958024	14.15918596
10.71225	125.6854681	107.2687555	30	10.84306422	13.81856239
10.79225	111.1248577	101.4136549	32	11.15987387	14.28011912
10.87225	112.9180291	104.955293	30	11.47155819	12.52937749
10.95225	115.1347485	90.90589835	33	13.74245872	13.10668852
11.03225	131.3418609	93.10333179	29	14.12949714	12.87190927
11.11225	129.5599343	91.01510835	31	13.53586094	11.49633468
11.19225	146.6249044	83.01807604	31	12.64883611	11.75824461
11.27225	139.1883812	83.66134243	30	15.87493322	11.38348679
11.35225	159.6987131	80.84569749	29	19.76442139	14.08103761
11.43225	144.6921714	86.21664187	29	17.45259859	11.68791445
11.51225	148.4659636	73.60519158	30	22.69579677	12.2893568
11.59225	129.6818466	77.38633697	27	17.35225974	14.04961279
11.67225	144.9855905	77.56912718	28	21.93997407	12.9694773
11.75225	146.0665055	68.11117393	28	18.22685657	12.13081538
11.83225	169.2015348	54.66388673	30	21.96931039	12.53311976
11.91225	129.0645421	68.8088568	27	21.1328928	12.93241837
11.99225	146.922138	62.51914731	27	18.37874746	10.43372511
12.07225	148.5576666	62.11876035	23	24.07179639	9.441558779
12.15225	150.7345798	61.88992179	26	20.27363756	12.22975295
12.23225	115.9752342	77.53092713	25	18.46863415	11.52802786
12.31225	121.8881173	62.66029744	21	24.95296883	10.8482623
12.39225	143.6218134	66.66458084	22	25.09246053	10.59980763
12.47225	129.5453162	59.23223123	24	21.85956947	10.50229118
12.55225	127.3274164	45.26083363	24	16.92438883	10.94221033
12.63225	144.1208309	57.98110313	23	23.97886221	11.28102046
12.71225	123.9232397	38.42075396	23	17.34825651	9.090747043
12.79225	130.2353775	47.84634498	22	19.27423336	11.24302648
12.87225	117.3261445	40.85500417	21	20.40973476	7.943025318
12.95225	83.9570091	48.971542	18	22.31981179	9.870885722
13.03225	161.667557	38.462284	23	26.51116265	7.852590507
13.11225	148.5106522	45.57676004	19	28.14469748	11.92599589
13.19225	159.5117949	30.95419764	19	27.49747721	7.704311083
13.27225	166.6907284	35.98252892	17	31.24488855	12.13641742
13.35225	132.6764176	32.72595155	17	20.96973997	8.107693888
13.43225	144.2910332	42.75151527	16	25.95682598	11.44584964
13.51225	186.6127382	30.70415708	17	24.99943738	7.643448187
13.59225	168.9669327	40.49778685	15	32.53249434	7.469840092
13.67225	128.5008323	17.84097751	19	25.98282434	7.096760733
13.75225	160.7403749	27.22450345	17	21.85227809	7.541157008
13.83225	138.4030496	18.44465121	14	20.1803959	6.569338105
13.91225	154.0148928	11.23294138	17	19.86468128	6.15970801
13.99225	164.9734648	8.024920982	13	28.14081992	6.343794843
14.07225	189.4658346	17.23807079	11	16.92852368	10.39629096
#Cap1_myo5del
t (s)	x (nm)	mol	n	x_err (nm)	mol_err (nm)
1.22005	20.26078265	0	7	10.22315008	7.228302541
1.30005	35.71565255	1.650268886	6	11.2735054	13.39285422
1.38005	38.45260452	9.831936711	9	14.63131897	6.336259861
1.46005	26.34503616	2.680845473	9	7.531162758	8.072600541
1.54005	42.90278737	8.57709459	7	5.642107408	7.802576077
1.62005	52.09427686	13.31154239	9	10.10259945	8.662291401
1.70005	41.5731643	8.60445049	8	12.18975584	10.71391628
1.78005	42.07869316	32.60830773	9	11.17565831	12.42317213
1.86005	42.81988674	19.50577985	9	8.292134602	13.26718629
1.94005	44.26820459	21.75304447	9	8.35633804	13.97758997
2.02005	44.95337837	23.46084241	10	12.55312694	10.94405832
2.10005	28.86201455	9.179524877	10	11.69385267	8.014537909
2.18005	32.13882503	24.88341188	10	9.101744724	12.2493483
2.26005	35.94411494	23.84208101	11	7.651194833	10.77138381
2.34005	25.75000698	15.80335869	11	11.14588574	9.265164768
2.42005	41.35490758	16.99911731	13	12.87685201	12.48296715
2.50005	29.43609991	26.85321323	11	8.03987411	6.635817545
2.58005	32.54799488	24.83117783	12	8.894660655	7.722091417
2.66005	23.74262059	31.81159345	12	10.42914404	13.50867826
2.74005	28.55438775	31.95308117	11	14.33288787	10.97567459
2.82005	20.47667515	17.81666759	13	10.2631954	9.695086507
2.90005	28.39382843	32.71576314	14	9.826731619	12.6832669
2.98005	41.63845941	30.88130792	15	11.37460688	10.14411667
3.06005	38.21036143	16.54088808	17	8.764877088	11.24971788
3.14005	20.59722695	19.06100595	17	8.063691574	7.867525216
3.22005	45.9830617	19.75506738	19	8.231815659	7.638823941
3.30005	13.76567381	32.37528442	17	7.018034523	9.422171473
3.38005	25.76480825	20.58141574	18	6.857373621	10.72889973
3.46005	31.95538986	27.26688683	19	6.577488101	12.49681672
3.54005	18.12732955	38.36973925	18	7.380108903	12.02378331
3.62005	31.06777819	43.76142172	17	8.296506063	13.86781494
3.70005	28.53327597	38.43728074	19	6.748784832	13.13087345
3.78005	34.90730358	36.63299897	19	7.859499305	7.432976014
3.86005	22.81682429	46.68279139	19	6.301823483	9.332290348
3.94005	32.3932315	32.90953126	21	8.465718013	9.191211337
4.02005	27.93246017	34.96238049	21	7.604702762	7.484805096
4.10005	19.0207838	50.59226477	20	6.542319771	13.68880054
4.18005	16.90894737	30.16901358	23	6.738628618	7.330549327
4.26005	20.61996871	42.77532716	22	5.33970089	10.03044662
4.34005	27.43050108	40.94437634	23	6.421594795	9.58814105
4.42005	23.74861331	40.70714791	22	6.685385766	6.71993928
4.50005	24.53175686	40.48344068	23	6.033953372	8.358730749
4.58005	19.42094846	46.18807541	22	5.878990843	11.76261015
4.66005	30.69804449	45.2656158	23	6.071707715	10.13438257
4.74005	25.14972905	41.14772489	23	6.010830223	12.48856003
4.82005	19.65516112	54.87418494	22	5.941154444	10.22434953
4.90005	29.02100722	57.97735546	22	5.459294886	13.57080581
4.98005	29.64415243	30.92015253	23	7.556629401	11.85743465
5.06005	24.91893674	53.5258663	22	6.418477708	8.543097052
5.14005	34.27707957	43.9015354	23	5.380711358	11.60963289
5.22005	30.12085108	53.57223604	24	5.162567208	11.11082925
5.30005	23.68492826	53.76581972	24	6.655997776	9.6609931
5.38005	24.66767475	50.68890923	23	5.316627282	10.56579675
5.46005	26.54046956	60.78698873	24	6.29056641	11.71009849
5.54005	29.47504995	66.85180738	24	6.109358386	10.56516772
5.62005	22.24633945	64.54487777	24	4.991068172	13.38637556
5.70005	18.30993929	62.29497971	24	5.28268243	10.08409265
5.78005	25.68241396	67.9142062	24	5.978244127	10.65206509
5.86005	20.03884967	66.27508232	25	5.685596075	9.630878907
5.94005	25.99266831	70.90206815	24	5.212763351	10.48270017
6.02005	28.79122102	67.6120976	25	5.480298265	12.01722806
6.10005	19.51962552	83.60553038	25	5.306148588	12.84158588
6.18005	27.88520764	74.10045966	25	4.796848446	12.70473735
6.26005	22.73323952	71.94255619	25	5.444890876	13.35092352
6.34005	30.12099632	87.78452137	25	4.80285502	12.2513722
6.42005	23.2703614	77.25912136	25	5.10295181	10.90102914
6.50005	25.45766065	76.83876782	25	4.9492385	12.28503146
6.58005	22.71320747	74.50389603	24	4.770813849	12.3726327
6.66005	29.51149231	88.30658848	25	4.939844774	13.46305009
6.74005	28.1138361	75.8379719	25	4.616716624	12.04427981
6.82005	34.36610675	101.3393904	25	5.200511238	15.38831505
6.90005	35.15687401	96.35678554	25	6.101358832	14.475954
6.98005	30.91086944	92.48467673	25	5.609507925	15.00632459
7.06005	39.89126143	100.3196177	25	4.880218386	16.69164641
7.14005	33.64701754	99.78441666	25	5.516612253	14.99671687
7.22005	41.11749162	106.3346181	25	5.319816433	14.58636334
7.30005	33.72656843	111.396006	24	5.329531097	17.62819957
7.38005	44.23449874	97.400528	25	4.918265308	17.90800599
7.46005	43.1601479	104.3657149	25	5.161522176	15.61870411
7.54005	43.08936699	100.0205755	25	5.837465476	14.83876281
7.62005	44.32739001	115.8253036	25	5.532717118	15.75505153
7.70005	35.23964469	106.9691799	25	5.822583395	16.00102924
7.78005	34.72158144	97.51065242	25	5.213670065	15.30774132
7.86005	38.30163434	113.1274656	25	5.12172856	18.58443711
7.94005	39.86946164	118.2518195	25	4.731528089	17.119703
8.02005	46.99015024	113.1881064	25	4.827162272	17.4627931
8.10005	38.78269337	116.0810858	25	4.85588571	17.15408748
8.18005	42.03313082	111.1716383	24	4.925014101	15.4242568
8.26005	40.30436172	109.0093199	25	5.505960038	15.75166913
8.34005	44.29574039	121.2082541	25	4.944304483	16.24426304
8.42005	49.20060361	111.2170478	25	5.28814994	13.84546302
8.50005	44.28895404	114.6112656	25	5.646032797	16.71856278
8.58005	41.04135022	115.3500452	25	6.101731413	16.03128607
8.66005	44.65753553	109.1549059	25	5.561848703	14.68916483
8.74005	50.9702179	110.1457547	25	5.281884544	14.56745176
8.82005	48.99674128	109.0299497	25	5.115033042	13.87703563
8.90005	47.55061444	122.8285616	25	5.188747311	16.70116127
8.98005	47.94078725	122.699753	25	4.662591763	15.51292662
9.06005	55.58455919	123.2621965	25	5.734199907	16.57285683
9.14005	55.46664578	116.9073728	25	6.228707324	16.73314972
9.22005	46.7052513	132.513955	25	5.497543528	17.27645703
9.30005	46.27362876	124.8096752	25	5.918483295	17.5135296
9.38005	54.41497585	119.6297713	25	5.509753801	17.03136059
9.46005	54.48732423	120.6546254	25	5.9369936	17.55114277
9.54005	53.65568089	129.2984281	25	5.823518695	16.93333031
9.62005	63.11490227	125.0381618	25	5.287787587	15.65623012
9.70005	61.45510631	121.1684919	25	5.345116479	14.6654878
9.78005	65.96064489	128.517246	25	5.245058713	16.81547074
9.86005	55.63307819	135.0020231	25	6.4521865	17.65164099
9.94005	70.81819649	134.0234965	25	6.926225368	16.71611738
10.02005	67.14187254	135.2215178	25	6.24231034	18.3986867
10.10005	66.98303186	124.6495571	25	6.433961473	16.23073994
10.18005	66.7548509	141.9395234	25	6.97818355	17.84889127
10.26005	62.26741652	142.5697554	25	7.177487742	18.1033584
10.34005	72.99651735	145.0578885	25	6.785444608	17.69299067
10.42005	78.51367963	131.5477357	25	6.794446471	16.01133641
10.50005	64.15049092	147.0974861	25	7.640443335	18.93726134
10.58005	82.35091834	144.3697265	25	8.025905241	17.80952307
10.66005	75.15004787	155.1986903	24	7.414574504	18.59781824
10.74005	85.38135252	152.3127103	24	7.515509807	21.35346216
10.82005	90.97190016	133.1243337	25	9.130485521	17.92482277
10.90005	92.86474989	145.899894	25	7.293345975	19.6788179
10.98005	101.4599143	133.8267413	24	8.144934557	19.41767192
11.06005	88.7413242	145.860257	25	7.721194667	18.47289608
11.14005	93.23062767	139.9211579	25	8.972028819	17.94016088
11.22005	82.37628548	139.0946316	25	8.096354033	17.52271043
11.30005	92.92192944	140.2384015	24	8.56480918	18.28426625
11.38005	83.29003808	154.7547745	25	7.617098085	19.20067154
11.46005	92.91027763	149.1375909	25	7.575317538	18.14869312
11.54005	83.03279892	154.7847061	25	8.635807728	18.99382561
11.62005	74.76013024	156.1668395	24	7.962206434	19.98432043
11.70005	91.5347973	148.5905081	24	10.15519159	19.14796905
11.78005	91.03923477	152.5251896	23	8.317482913	19.2779832
11.86005	88.5676867	153.2614993	25	10.09992151	19.88530491
11.94005	81.04424354	157.5505965	25	8.657128122	19.36377059
12.02005	84.22428497	144.8126344	24	8.794597796	17.80410314
12.10005	97.71595497	141.6131472	23	6.796588015	16.08741477
12.18005	98.23239817	149.308467	24	10.19952354	17.56953971
12.26005	107.0485696	141.9846194	23	12.08796139	16.89599888
12.34005	101.7442019	137.1668111	23	11.61700545	16.58327351
12.42005	102.4420482	131.7665072	24	13.51052097	16.81197114
12.50005	98.69056742	133.150519	24	11.55171172	16.37144672
12.58005	102.8462359	138.7245885	23	7.766081713	16.81529711
12.66005	98.82224087	121.6219252	24	8.551503413	16.60700139
12.74005	104.8172958	122.93454	23	10.92413707	16.54813818
12.82005	93.56306286	119.651181	24	10.28725941	16.44284835
12.90005	116.3748398	116.0629087	23	13.36754168	17.78586183
12.98005	119.6846829	123.4409862	21	11.19763384	15.92518042
13.06005	112.0677161	130.9653467	21	13.39688786	16.32392463
13.14005	103.245699	133.721397	21	12.53627155	15.9319811
13.22005	105.7285133	112.3038438	21	12.48275998	17.31185235
13.30005	113.2402174	130.3829021	20	10.59049391	16.54956401
13.38005	103.1659474	137.1904502	19	15.17659574	19.56709482
13.46005	97.69815398	115.8789347	21	9.276978941	17.80233181
13.54005	115.774998	110.9701501	21	16.07088529	16.1379508
13.62005	95.38435898	102.4543616	19	15.33546995	15.97659958
13.70005	89.25606369	118.9772009	20	14.76045313	17.42779181
13.78005	85.1719607	96.9806548	21	16.07183114	16.19030699
13.86005	92.10117774	101.0451899	21	18.83295053	15.24160105
13.94005	96.51880518	77.41982632	21	17.54051911	10.88490438
14.02005	89.88968958	83.02182895	21	17.3962649	15.32505258
14.10005	129.4011465	95.55225295	18	21.35973956	14.97329501
14.18005	130.2667585	89.98680785	20	24.12162586	12.63205667
14.26005	119.0877978	99.27703591	18	23.54649948	14.65146443
14.34005	126.8369479	87.56518435	19	28.48915223	14.59783554
14.42005	121.0482247	107.9005693	17	33.06198196	19.05746215
14.50005	99.86583763	95.30112119	17	27.69639147	14.70478574
14.58005	45.38002687	79.03715381	14	22.72446772	13.27290293
14.66005	108.081503	71.07549743	17	29.32918437	11.44367921
14.74005	90.77918412	72.14320084	17	21.21705729	13.84400028
14.82005	84.68070328	60.18483516	15	24.82963927	9.408217316
14.90005	98.51711527	64.72997553	19	27.4433331	12.95080585
14.98005	77.08288593	69.94509895	16	21.83967644	9.81596271
15.06005	97.66340939	68.58243013	16	24.63252146	17.17607896
15.14005	84.43767652	59.68867733	16	21.13427545	15.69244329
15.22005	114.3787358	57.62589983	14	29.40994574	17.14291093
15.30005	83.80836082	34.8792759	14	31.94548196	13.30040311
15.38005	106.9971225	56.27449598	13	19.50969724	8.26040486
15.46005	109.2182749	55.53794681	13	35.44098723	11.9547687
15.54005	118.7103637	46.90353623	16	31.71428166	10.61323551
15.62005	91.29660912	43.82162289	14	38.00545355	11.12156582
15.70005	87.01306455	40.53520727	11	31.07472973	9.585575592
15.78005	116.4945356	50.71097128	15	33.78423097	12.56078718
15.86005	99.22353709	33.02961593	15	30.80681261	8.51999436
15.94005	108.1912448	46.86623124	12	24.7414332	10.9710321
16.02005	108.2619289	36.96092525	13	26.37965331	8.243051472
16.10005	113.6169113	35.05547018	11	54.13233506	8.004669282
16.18005	103.9473973	36.94893309	12	37.34108287	14.25579196
16.26005	67.58667697	40.65740429	11	50.09215361	10.21227303
16.34005	46.01189423	35.67263285	11	37.49542799	18.75626756
16.42005	35.34788433	13.41096832	12	31.57751387	6.373231321
16.50005	74.82935686	23.92935066	11	29.14689285	7.338318515
16.58005	74.08645849	21.65629111	11	29.45405476	11.11507836
16.66005	98.2065985	1.141455641	12	42.45937503	5.982966202
16.74005	85.87259433	32.38792642	9	47.80392716	20.80758895
16.82005	71.88005229	1.740261344	9	51.35034051	7.826506109
16.90005	127.3004616	19.87410782	8	48.75935865	8.73307688
16.98005	182.0198411	2.024057335	10	60.27812282	7.000428885
17.06005	89.11191233	22.08461892	5	31.54467	16.58218764
17.14005	162.6847723	1.288765821	7	64.80656041	6.258653712
#Rvs167_WT
t (s)	x (nm)	mol	n	x_err (nm)	mol_err (nm)
3.102	27.10888156	0	40	6.404869909	5.10047767
3.2055	27.70048173	6.755190931	46	6.390993661	4.208747049
3.309	24.29493513	9.97311524	48	6.722167881	4.587149622
3.4125	25.05029815	4.21488322	58	5.675310316	4.977620634
3.516	30.56457264	19.42495373	56	6.430523159	4.11983043
3.6195	34.67500051	13.38410999	65	6.929537945	4.323133411
3.723	23.49796268	14.31744316	65	5.984261764	4.612338013
3.8265	30.60101576	9.676977214	79	5.783087784	4.250698233
3.93	32.71473952	18.0132865	82	5.584618959	4.224581269
4.0335	34.89332636	21.14125157	85	5.414246997	4.79872369
4.137	27.15675504	21.95316906	89	5.324737185	4.298211264
4.2405	34.20081969	31.07701602	94	5.270585751	5.013668297
4.344	32.37380626	33.69877953	92	5.285260177	4.79419601
4.4475	30.00361669	35.8409281	99	5.325016384	4.990876602
4.551	32.60782183	42.1612601	100	5.317029565	5.530796818
4.6545	35.49641621	49.38133826	104	5.157440487	6.295079632
4.758	30.91031146	60.17775469	106	5.149085315	7.263090742
4.8615	30.10692973	61.38237736	107	5.121890728	7.309656286
4.965	35.61575013	70.91551042	106	5.08920209	8.496523497
5.0685	32.14702645	75.54834793	108	5.190040441	8.966762268
5.172	34.76679033	80.61612456	110	5.158073709	9.609681632
5.2755	34.89331465	87.01068977	111	5.166660603	10.30893104
5.379	37.2072148	93.33162809	107	5.084542943	11.12568118
5.4825	37.09435166	96.29706238	109	5.096752438	11.48698327
5.586	35.69791503	100.6377322	112	5.043700405	11.95577206
5.6895	37.38616349	106.6411533	107	5.040553324	12.78634502
5.793	38.36710087	106.4773968	108	5.066572062	12.696559
5.8965	41.28111668	121.0000817	111	5.066092186	14.52629778
6	40.19580168	125.8722707	109	5.120723263	15.10022761
6.1035	45.75965192	124.1756091	108	5.047106275	14.87145046
6.207	43.07800022	120.1890029	109	5.076816794	14.4153584
6.3105	46.20115665	125.3427482	111	5.08632998	15.03049101
6.414	47.85161483	130.7468574	106	5.053423895	15.7303999
6.5175	48.45300806	131.0462264	108	5.134831775	15.803493
6.621	49.84411517	129.6422381	107	5.085703998	15.6013428
6.7245	51.28998935	135.6140486	109	5.177931055	16.34635572
6.828	57.35093627	130.7222165	109	5.422625653	15.75311507
6.9315	63.87822853	121.5250615	101	5.821977506	14.79066748
7.035	84.80877316	110.5741937	107	6.497872001	13.50718411
7.1385	95.05417006	92.44353516	99	6.058178715	11.38340387
7.242	105.809922	75.46752707	98	5.91779142	9.594298475
7.3455	113.1149635	67.42230748	103	5.808862099	8.479594528
7.449	115.6001917	51.69880142	97	5.674890297	6.781442037
7.5525	123.2098834	49.55241719	102	5.840536641	6.302006085
7.656	125.0785469	43.97622182	97	5.868089912	5.687752986
7.7595	124.7548782	39.34966582	98	5.548104119	5.531683864
7.863	129.3634151	38.63040911	92	5.780210027	5.130968631
7.9665	128.8559883	33.31380533	92	5.580929574	4.812730902
8.07	139.945858	35.82537222	81	5.755239149	4.924269739
8.1735	143.5667692	27.7293	80	6.056948093	4.254673057
8.277	140.7287306	18.70704917	77	6.167732468	3.85124703
8.3805	148.2606131	22.69962532	79	6.176232958	4.228565329
8.484	147.292706	13.78569892	76	7.248943138	4.102210933
8.5875	144.80015	11.01530429	68	6.771650698	3.792897996
8.691	148.4521989	5.86029312	72	6.604281044	3.725706461
8.7945	156.9131519	11.28338816	61	6.765921097	4.082466423
8.898	142.4273102	10.9028509	49	8.07702797	4.053536556
9.0015	155.0756773	4.017578865	53	8.180599302	4.232021031
9.105	152.3078645	2.813890757	51	7.411285191	4.089179018
9.2085	149.5970883	2.925960816	48	7.112092221	4.11174587
9.312	142.4217487	4.057147829	36	8.058260182	4.620642064
9.4155	159.5863048	1.021814029	43	9.407905229	4.506896895
Rvs167_myo5del
t (s)	x (nm)	mol	n	x_err (nm)	mol_err (nm)
5.5404	29.08903123	5.98683205	8	28.22788944	7.89318657
5.6439	19.40690312	6.075016455	8	11.19787754	5.311770251
5.7474	25.69517106	28.12462072	6	10.89550001	12.54291271
5.8509	28.46378889	7.347873834	10	11.7533487	9.339774897
5.9544	26.83670362	20.56205252	8	9.923010929	10.29062212
6.0579	27.07450368	4.326542718	9	7.4963723	5.196835475
6.1614	34.50330393	0	11	17.37864577	6.344979081
6.2649	12.29070607	11.78019618	10	8.218505461	10.57009222
6.3684	15.38933017	14.7740247	15	7.600571969	7.554938711
6.4719	23.20320661	6.745957466	16	7.299276846	6.240873314
6.5754	21.6578863	10.92362591	16	8.78883671	7.844264268
6.6789	20.44581503	7.230209592	17	8.290069697	7.506400879
6.7824	23.01000621	16.63370235	14	10.1791577	7.864225403
6.8859	9.629328235	12.59171837	19	7.790116064	4.707423282
6.9894	21.28912637	22.02882643	16	9.61538208	5.949879924
7.0929	17.37963326	16.67890366	23	7.384310275	6.044617512
7.1964	15.23498474	17.98955332	20	6.602173871	6.710637624
7.2999	7.556381168	18.26602821	22	8.386255418	5.280412349
7.4034	14.61408061	19.90814624	22	8.200668691	5.313035011
7.5069	13.82579436	23.66124652	23	8.683353827	6.484793127
7.6104	11.01214457	26.7998655	25	7.667613496	5.963134533
7.7139	13.27010494	38.90541896	19	6.861151314	10.5402962
7.8174	11.03961641	30.98657184	26	7.270977046	7.173830532
7.9209	11.58991822	27.60980997	23	7.173075425	5.763097603
8.0244	9.561316901	37.07812711	24	6.678330298	7.116158173
8.1279	10.4401049	42.6787062	24	8.442248592	7.502695494
8.2314	14.65159579	44.24742537	23	6.854412184	6.65267218
8.3349	7.971848397	48.65908316	27	7.940133906	8.499710822
8.4384	10.3203832	45.06611124	26	7.738763251	7.057908245
8.5419	9.737337653	48.44408111	27	7.769182901	7.478717998
8.6454	14.35052751	56.92553056	27	6.594079017	8.769455769
8.7489	8.995230644	54.75522739	28	6.725750579	7.773380216
8.8524	13.8344305	51.66139256	27	6.595404485	7.216178522
8.9559	6.140390569	57.05700095	27	8.0512486	9.027750501
9.0594	5.49064535	56.58032303	29	6.846744697	8.235473657
9.1629	22.28342235	60.70477936	28	7.436393658	8.871404073
9.2664	11.29982931	59.09511901	28	7.157190232	7.950916788
9.3699	13.37366175	59.97403673	31	6.770694231	8.558654388
9.4734	14.20558423	67.48948112	30	6.598500686	9.255103316
9.5769	16.47572223	66.98867983	30	6.810164989	9.238915913
9.6804	11.51146699	75.77843333	31	7.82277042	10.09674278
9.7839	14.1882998	78.99746163	30	7.243560352	10.62014245
9.8874	15.85024574	81.05410919	31	7.30760341	10.93089788
9.9909	13.56195013	76.44868447	31	6.776091481	10.40226849
10.0944	14.32585192	73.49931781	31	7.291612696	9.695566154
10.1979	14.09501379	85.03995031	27	7.488007522	11.64907633
10.3014	11.10424698	81.98478381	31	6.899633103	11.65086554
10.4049	11.91077623	89.87881885	31	6.50529366	11.70567165
10.5084	16.64838787	85.8337079	29	7.396804361	11.57262333
10.6119	16.86775672	92.72874554	32	7.21332751	12.32609738
10.7154	17.9509973	79.54487292	26	6.591657884	11.25844781
10.8189	14.68715751	94.64638295	31	7.001450984	12.70919365
10.9224	12.87753658	88.49549338	30	6.722913479	11.77492572
11.0259	13.52181612	89.43725309	32	6.453290135	12.64272164
11.1294	18.68356646	89.90224755	29	6.385986898	11.98623349
11.2329	21.21270354	97.91897438	32	7.248238447	13.1370228
11.3364	22.45019981	94.17783143	30	7.148708285	12.53226428
11.4399	20.95650678	92.42379023	30	6.025745703	12.73751114
11.5434	22.55935343	95.40395405	28	6.396809023	12.95952089
11.6469	25.15716077	91.68144784	32	6.336234991	12.45840843
11.7504	28.35284343	99.26440594	28	6.260671487	13.55363944
11.8539	26.58966641	109.5083588	30	6.468389175	14.64132832
11.9574	38.58162979	94.95348041	30	6.329355849	12.81646378
12.0609	39.07406618	86.26860321	28	7.614502926	12.33510798
12.1644	55.28232845	79.50968857	30	8.450372064	11.61881579
12.2679	63.61935994	81.33530038	27	10.39336657	11.2307986
12.3714	60.30282231	77.70066428	31	11.20940789	10.95597174
12.4749	72.84869617	75.81323147	27	10.01410744	10.69022425
12.5784	77.92234748	72.92689025	27	10.5487658	11.33498966
12.6819	70.37305978	57.33629257	30	10.56342388	11.20017892
12.7854	81.60961259	50.51428104	30	10.12990461	7.903883439
12.8889	75.10602894	57.46283231	27	10.26838465	9.397252823
12.9924	89.3508503	44.61863608	27	10.57024327	7.103399077
13.0959	99.01245897	38.98006182	28	11.76749861	8.634814202
13.1994	94.720492	44.83459798	27	10.24850148	9.537012368
13.3029	98.37529216	34.58567597	24	10.15485916	9.850177339
13.4064	93.11187737	49.54916234	25	14.2002582	9.036664377
13.5099	106.5495445	36.17166222	25	12.48603575	9.101064247
13.6134	106.1328898	17.59521578	27	12.3038628	6.808797768
13.7169	99.53733656	27.17434062	24	15.34223518	8.264637766
13.8204	118.9804587	22.11226752	21	13.74453109	6.10166556
13.9239	106.1908879	29.56842987	24	12.520033	7.66559913
14.0274	92.81610653	24.44092886	19	9.907568291	5.583575113
14.1309	114.3995267	26.23946609	19	15.68523471	5.717113043
14.2344	112.6967991	24.9404009	18	15.52927488	9.41164051
14.3379	103.6192576	22.95947978	20	16.2927399	7.025780574
14.4414	129.6378507	17.00790941	20	15.70581777	4.412938426
14.5449	108.5654377	26.85838254	16	14.99818543	6.85296092
14.6484	118.3027792	18.60900689	18	17.77111442	6.554826747
14.7519	139.0469671	20.26862551	16	15.5959911	8.150835496
14.8554	100.4063965	12.74415112	12	20.87139737	4.96677561
14.9589	114.7466283	11.23001735	14	17.63763749	7.441257872
15.0624	105.9414958	23.3950253	9	20.83659969	5.525892239
15.1659	149.6823996	15.62809125	9	27.01629879	6.921704894
15.2694	146.3781455	17.85087432	12	21.67154081	7.967003137
15.3729	136.9594765	12.2254523	8	23.38327069	6.074958149
#Sac6_WT
t (s)	x (nm)	mol	n	x_err (nm)	mol_err (nm)
0.9825	33.5027873	11.79663823	10	17.38751033	12.01102589
1.0625	27.93664175	0	13	9.113003525	8.653989419
1.1425	34.73006138	9.887803806	11	15.20194639	14.42304254
1.2225	30.44505913	6.88989597	16	10.89513913	9.701878881
1.3025	38.71612972	13.70614548	13	9.616573232	9.472475815
1.3825	35.67431824	41.81847021	14	13.08902117	17.0750154
1.4625	39.45482855	34.54458316	19	11.41896657	15.289822
1.5425	46.96777001	26.19570976	19	11.6805557	12.53136693
1.6225	36.21282793	29.44353815	20	10.99426335	11.18168733
1.7025	39.36178441	35.56427012	21	10.33133723	8.80494761
1.7825	34.75003679	39.43331851	21	10.67911881	17.05878683
1.8625	34.95554553	29.77896488	24	7.793223309	11.70320627
1.9425	34.03716682	44.78450918	26	8.406574957	10.1637219
2.0225	30.49745058	44.3325232	31	7.718580157	13.09833407
2.1025	46.85476065	49.1484827	29	7.323393549	11.84575592
2.1825	35.41367244	52.50916421	33	6.689915243	15.37398951
2.2625	30.94713247	83.44446782	34	7.204472837	14.86426038
2.3425	31.38054764	77.10899836	32	7.212928313	14.66556292
2.4225	33.47411079	90.0442561	37	5.983942813	15.01843009
2.5025	37.31415439	99.87708004	37	5.956189112	15.53362151
2.5825	33.52194147	86.74841667	36	6.708589693	14.13314903
2.6625	32.9089795	135.2371412	35	6.021427276	16.29880137
2.7425	36.32342957	125.0370114	37	5.822818638	16.47006429
2.8225	34.062095	121.7491551	37	5.651573402	16.41370672
2.9025	30.55748213	141.4953308	37	6.143173827	17.61299036
2.9825	36.40115513	150.0622261	37	5.569673982	17.58962896
3.0625	36.34879727	148.1491049	37	5.507419359	18.15589628
3.1425	38.073502	166.2441982	37	5.980091914	20.92311564
3.2225	38.77204175	166.2365932	37	5.630696243	21.55711151
3.3025	40.21986845	188.4959946	38	5.578280026	22.36350989
3.3825	41.41661804	180.6536895	38	5.676972867	22.02548345
3.4625	42.55920641	202.7927057	38	5.364304792	25.79244114
3.5425	44.81705139	208.1641459	38	5.294648654	26.05393429
3.6225	44.46258909	220.6304465	38	5.342708794	24.71657102
3.7025	43.91317893	227.419072	38	5.366965096	26.91915427
3.7825	50.38755616	234.6235014	38	5.513253897	28.69529551
3.8625	49.11780806	260.376177	37	5.327125976	31.88463096
3.9425	49.74534042	266.2411262	38	5.274589904	31.59560536
4.0225	51.26786929	290.8384944	37	5.175687014	35.02845307
4.1025	55.56139897	305.058655	38	5.196620125	34.80804921
4.1825	58.47048713	297.1526964	38	5.211205622	34.27303543
4.2625	58.68088504	306.1005484	38	5.209531417	34.52784558
4.3425	59.88571156	324.1800297	38	5.176648279	35.65109859
4.4225	61.01450443	327.5878262	38	5.315040298	36.410896
4.5025	63.934618	329.876234	38	5.330274433	37.02299448
4.5825	63.44819489	321.6050882	39	5.2827167	36.10956553
4.6625	66.0838977	354.7182959	39	5.086302398	38.84260018
4.7425	65.60100114	351.6116355	39	5.136779454	38.39080809
4.8225	66.8200195	367.160365	39	5.21273993	40.7004282
4.9025	71.28351478	373.114624	38	5.296072672	41.43526416
4.9825	70.92065805	360.3390665	39	5.167925024	39.41993664
5.0625	72.46440673	366.8221896	38	5.49741108	40.32287351
5.1425	75.57996794	379.8055263	39	5.257214255	41.33762475
5.2225	72.32457561	388.3985095	39	5.261409771	41.9187976
5.3025	78.53706146	407.7940759	39	5.369902244	43.77352785
5.3825	78.93736351	410.1127749	39	5.246064521	44.58622995
5.4625	81.49227623	429.3659285	39	5.210648856	46.89833909
5.5425	85.51027699	412.4897411	39	5.604485352	44.99946918
5.6225	86.6262712	418.5951024	39	5.23445427	45.52417533
5.7025	90.93895957	424.8518897	39	5.589293208	45.67148318
5.7825	89.80775632	432.9808331	39	5.511562219	46.60209803
5.8625	101.1058034	448.6809092	39	5.330620119	48.25002503
5.9425	108.3145184	444.4421437	39	5.567135832	47.9132386
6.0225	112.2511339	451.9200016	39	5.860405186	48.63778091
6.1025	114.9173961	446.8650843	39	6.511449902	48.07503897
6.1825	122.141316	445.6509655	38	5.790429124	47.71223801
6.2625	124.1092498	452.3001889	39	6.338748639	48.29848372
6.3425	125.4689303	455.6094116	39	6.393572608	48.82894737
6.4225	128.1542251	449.9720321	39	6.872656492	48.22455973
6.5025	124.182708	446.8553494	38	6.389461975	48.16576083
6.5825	124.5189487	439.2562107	39	6.590275715	47.47569801
6.6625	128.1375359	440.693317	39	6.437621913	47.46765345
6.7425	132.405283	433.5710486	39	6.446885856	47.2263037
6.8225	122.3252507	435.5866191	39	7.017209722	46.74928196
6.9025	128.5883042	433.2867135	39	7.124801496	46.59620946
6.9825	120.7795993	438.3837304	38	8.170602369	47.38612785
7.0625	124.5255439	418.9436932	39	8.543412329	45.57066198
7.1425	126.9446538	405.2140105	39	7.916119561	44.10091166
7.2225	122.9701606	402.9450386	38	8.261645106	43.98343134
7.3025	127.6634699	387.0333736	38	8.488902725	42.47879326
7.3825	134.4025619	393.5011364	39	8.716268978	43.18785097
7.4625	134.326662	404.7902077	38	8.427422347	44.89596481
7.5425	124.6515055	380.9087953	38	9.04363452	42.10250257
7.6225	134.575773	366.2490805	38	9.165121662	41.06240729
7.7025	133.6190422	355.6413302	39	8.611632385	39.51195875
7.7825	127.6542	333.8949431	38	8.613749073	38.07151018
7.8625	140.1878957	326.2125445	38	8.627948933	36.89213096
7.9425	126.2900307	338.0052349	39	9.431642858	39.99079229
8.0225	137.0589918	331.3787309	37	9.62664333	38.20928442
8.1025	143.8514365	307.3514133	39	11.07194128	36.24497964
8.1825	141.7043283	314.9344802	36	10.69834154	37.21910012
8.2625	142.8331689	285.1502254	37	11.1178196	31.94341774
8.3425	131.1549306	292.462936	37	11.43746252	34.81139928
8.4225	143.0724135	291.2659428	35	11.48282911	34.00670323
8.5025	141.0006936	291.927757	33	10.64183414	35.24978183
8.5825	149.2255896	282.4065406	35	11.40814911	33.98329981
8.6625	148.6435263	285.7932676	32	11.79852816	35.10022344
8.7425	123.1880738	268.2065124	32	11.07794285	31.9484196
8.8225	138.5770746	272.4199575	30	14.62618338	33.56583722
8.9025	151.655103	250.0633719	31	13.36947248	29.65069818
8.9825	163.4718597	216.3552571	31	17.99547198	28.26092741
9.0625	151.1253955	244.4840236	26	16.80258836	32.14231589
9.1425	162.2486459	215.5967813	30	19.9311427	27.95946761
9.2225	143.4382579	202.4223858	30	16.29905536	29.43680181
9.3025	147.7404556	214.1270869	29	15.77164849	30.78734991
9.3825	158.5917827	190.6459048	29	16.63903761	27.74829672
9.4625	142.8059504	191.8599659	26	17.50036534	28.38847841
9.5425	160.4014327	152.8600552	28	17.82072955	26.52458009
9.6225	178.7639386	170.0202613	25	17.81875324	24.11151279
9.7025	211.2638044	134.9329791	27	22.7980523	24.98543126
9.7825	204.8533671	151.4722464	22	26.56734176	23.48149366
9.8625	218.4927186	101.6979731	24	25.94612662	20.87747709
9.9425	183.5547494	136.0174136	23	22.56437942	24.51118769
10.0225	237.0995089	122.3708565	22	23.41610179	20.46130643
10.1025	240.1674668	97.20107512	20	32.04430929	19.86498991
10.1825	217.1991137	101.7212802	23	33.13489903	18.0766628
10.2625	221.7594207	106.6623716	22	32.54418778	20.12475358
10.3425	212.2480065	86.5014042	17	37.57458035	15.39485119
10.4225	205.7799678	67.1958385	19	35.68182507	21.57546364
10.5025	183.4378468	56.46742001	19	39.81530848	17.12349152
10.5825	217.480306	58.15018023	18	37.71970922	14.85964402
10.6625	218.4902566	45.250793	19	32.99508257	15.92702164
10.7425	171.2786355	49.72910392	11	32.12331891	26.19358682
10.8225	170.5472673	33.85954353	14	47.49724723	11.55884212
10.9025	193.1834721	53.81553549	12	51.01015034	19.51846792
10.9825	158.1236705	26.32889313	11	29.57135852	15.59172214
11.0625	159.2474477	23.28171303	11	44.15514396	17.85545246
11.1425	137.7215947	67.9724209	9	41.37665323	27.26228438
#Sac6_myo5del
t (s)	x (nm)	mol	n	x_err (nm)	mol_err (nm)
3.556	15.97532492	0.95115847	16	11.3035191	13.52162518
3.636	12.9334187	12.71075674	15	9.996023069	15.15195525
3.716	5.325027044	6.662122572	17	6.414409113	12.14656669
3.796	19.67481592	19.22905981	18	10.58294488	12.51689056
3.876	13.54830291	11.82960899	20	10.06753724	11.76666887
3.956	26.65325815	29.6215935	19	5.733238687	12.97730656
4.036	17.81977892	18.60207777	21	10.62333669	12.03012443
4.116	15.67309068	19.35777193	24	7.159932764	12.09609148
4.196	21.17354893	35.50235312	25	10.17484671	11.46797527
4.276	20.19833252	31.79223117	26	6.694764232	12.15913224
4.356	23.51167853	39.48860819	26	7.417274622	11.94713586
4.436	20.35864729	51.20366976	30	7.537919886	12.78626016
4.516	21.6867148	41.33314599	31	6.282370494	12.96988253
4.596	14.48661248	38.02082075	29	5.629279112	12.27217274
4.676	18.57170841	49.17838979	30	5.985805436	10.98767485
4.756	21.91226634	56.17301258	32	5.22109761	12.02355204
4.836	17.76341858	57.95712822	33	5.359477535	12.15709752
4.916	16.68855857	59.94465992	34	6.231547583	12.30561487
4.996	21.51255257	54.99563943	36	4.927775002	12.88099135
5.076	22.01150124	61.06590632	36	6.060264141	15.58720842
5.156	13.26774921	71.83181175	35	5.213673144	13.71466646
5.236	8.287096498	68.52522957	37	5.658400546	13.31011753
5.316	18.04116519	63.03894851	41	4.431390227	13.44383061
5.396	18.0185174	80.00372166	38	4.570357879	13.41117654
5.476	17.86955067	83.73548049	40	4.870624563	13.62869632
5.556	17.0851034	82.33210596	41	4.508995532	15.23662257
5.636	16.67792946	80.45697905	41	5.268669667	14.84682283
5.716	19.57500128	97.55415339	41	5.056612941	15.03805172
5.796	14.89531333	92.65070626	40	4.941455277	14.12828183
5.876	13.74437414	103.2267545	41	4.664128462	15.33211282
5.956	17.01100176	102.3516355	41	4.670369166	14.43757328
6.036	18.0717403	105.7687396	41	4.218573834	15.2256945
6.116	15.30519191	128.7925306	41	4.39038702	17.81668042
6.196	20.21254715	118.4207417	41	4.363462184	17.22640323
6.276	18.11851218	121.8651519	41	4.316980835	16.39958743
6.356	20.62411416	132.6176721	40	4.777559802	18.93860985
6.436	25.09613102	131.308993	42	4.407153102	18.14169352
6.516	21.98776308	144.660697	42	4.399773755	19.57275069
6.596	28.1501306	159.3605999	41	4.628993091	21.16372107
6.676	23.0358389	157.1946138	41	4.699241753	19.59575443
6.756	24.06257634	143.3773212	42	4.271587666	19.51902927
6.836	24.16479046	166.8050958	42	4.566691404	20.67089482
6.916	26.91067966	168.8740329	43	4.376147216	21.02250645
6.996	26.50184184	161.7727017	42	4.169914528	20.155519
7.076	25.72621945	178.5157984	43	4.205569044	21.88983546
7.156	27.34390236	183.440275	43	4.056117411	22.86787628
7.236	27.5502168	185.2566446	43	4.302637608	23.50702468
7.316	30.16346586	194.3029817	43	4.263371214	24.58390188
7.396	29.3835852	206.7696413	43	4.229557132	26.11306727
7.476	34.12435443	176.081483	44	4.128949088	22.29316463
7.556	37.55352575	205.7502504	44	3.881803721	25.10068083
7.636	39.97385299	209.3643154	45	4.045597996	26.01811274
7.716	40.4233087	206.6638149	45	4.097938346	25.55510408
7.796	39.31969332	208.4677478	45	4.150085401	25.59708192
7.876	40.02354626	211.4285638	45	4.135752971	26.20781286
7.956	41.90027486	218.9381362	45	4.041359748	26.63197367
8.036	42.53966191	223.3294156	45	3.962181344	27.90350061
8.116	45.2516573	236.8082291	45	4.088171765	29.17672262
8.196	43.23771316	221.765125	45	4.110834909	27.17437118
8.276	39.7615536	229.2376301	45	3.995811351	28.38869716
8.356	48.41417961	223.9580454	45	4.079077128	27.63179006
8.436	45.2045722	236.8613673	45	4.014405284	29.04480388
8.516	49.79806701	231.9823974	45	3.862320287	28.49207581
8.596	48.1756627	243.188481	45	4.153909399	29.61003611
8.676	49.02219064	252.6741134	45	3.865753266	31.04092789
8.756	50.1294723	262.5298898	45	3.99418548	31.99375141
8.836	48.07569412	253.6753075	45	3.999828851	31.19052249
8.916	50.34822852	253.0474542	45	3.8980532	30.78341204
8.996	52.46769936	249.4974114	45	3.879796555	30.73683122
9.076	54.23877515	258.5363996	45	3.9732479	31.86538276
9.156	56.66587624	269.5339868	45	4.188846831	32.96524515
9.236	56.0603652	265.6020877	45	3.944417382	32.64642114
9.316	53.89728738	275.6896805	45	4.03917989	33.85973658
9.396	56.68577178	279.4214775	45	3.85954212	34.56645121
9.476	56.49456108	282.6712003	45	3.84872624	34.3398411
9.556	61.73024464	279.7688435	45	4.228772097	34.25878083
9.636	60.99762503	278.4781852	45	4.155393346	33.86789719
9.716	61.2721964	279.8219654	45	4.075384977	34.18987341
9.796	64.69142078	282.8857031	45	4.11321859	34.46342259
9.876	65.56273523	283.7911703	45	4.137801928	34.76836075
9.956	67.49173025	281.885629	45	4.157563533	34.49162018
10.036	65.85089757	291.0902977	45	4.540535802	35.60008641
10.116	67.8580785	283.2482761	45	4.246221149	34.75827181
10.196	74.03618482	289.013073	45	4.692732251	35.55155014
10.276	79.96849009	299.7911353	45	5.176153061	36.98400131
10.356	88.81048136	288.657245	44	6.522882915	35.19467365
10.436	85.36750743	286.7909153	45	6.590024921	35.1411264
10.516	85.42429533	296.9008747	45	5.656560927	36.24911064
10.596	91.49637962	291.0116827	45	5.915101272	35.61645285
10.676	97.2359468	306.1653331	45	6.335995531	37.3252109
10.756	97.47813972	287.1757692	45	6.653294555	35.32610424
10.836	98.80930699	287.8888109	45	6.85065162	34.93468187
10.916	101.813999	296.8546141	45	6.484721818	36.26424198
10.996	103.9434058	308.8925481	45	7.2159308	37.82114564
11.076	115.831526	286.6302746	44	7.4974817	35.13637306
11.156	119.3101352	287.6729907	44	7.330778698	35.48679607
11.236	116.4878638	275.1863782	43	6.600733826	33.51573992
11.316	115.942723	282.1971467	45	5.822146253	34.79840013
11.396	114.2236146	275.062181	45	5.785052361	33.86745243
11.476	115.1483016	266.0527648	45	5.540704897	33.12514203
11.556	122.3424298	262.9900539	44	6.670753935	32.50430349
11.636	122.1267454	258.0048206	43	5.693289218	32.590878
11.716	112.2843848	242.8565033	44	6.506865249	30.46303467
11.796	116.8069241	253.3893028	44	6.478843557	31.50807553
11.876	115.9178019	253.495209	43	7.636294449	31.22350658
11.956	117.0287983	242.3820642	42	7.308929758	30.46112881
12.036	116.6128526	246.0073597	42	7.95985314	30.32674875
12.116	111.0869217	217.1008368	43	7.888460053	27.4494503
12.196	109.5773729	227.5386102	42	7.921372753	28.92376517
12.276	115.2970131	231.3383914	42	9.875503475	29.3226617
12.356	116.6032841	192.5272017	43	8.279680575	26.31832189
12.436	114.1677668	202.3155112	43	7.571814909	26.71188845
12.516	113.3212313	190.2892617	42	8.948934745	24.9488831
12.596	114.3447117	194.0456133	39	9.372752854	25.77541621
12.676	120.3224854	190.1030485	40	8.516658425	27.2367393
12.756	111.4553591	179.0909055	39	9.29047574	24.06154658
12.836	121.487024	181.1828891	41	9.561049013	23.49286627
12.916	120.5779432	173.5271288	39	12.17391689	22.7033328
12.996	117.9148847	171.6576878	42	10.08510424	22.23084913
13.076	134.8427836	169.7136956	37	7.189888347	23.08172817
13.156	131.3049366	150.2971131	39	10.85585876	21.3053959
13.236	143.6419904	150.9316279	38	9.02739717	23.11428549
13.316	142.026466	146.217442	39	9.612507951	21.66116888
13.396	139.7382109	137.6855544	35	13.56402599	19.37285216
13.476	132.6604897	119.5895125	37	10.79138622	21.23364828
13.556	127.0825455	125.268771	34	10.60808137	19.78520824
13.636	142.6361586	107.2996987	36	13.66758763	18.19976146
13.716	152.1407109	104.5659968	36	10.64123068	15.74408781
13.796	130.7128983	94.66713445	36	12.71374271	15.88503975
13.876	128.3405563	89.3356028	35	16.93120093	14.74400963
13.956	140.3344073	77.38406233	34	15.64314968	13.6212882
14.036	143.5412815	64.83528233	31	17.64124719	13.86292893
14.116	132.02022	51.67875751	31	16.26858067	13.07272545
14.196	117.7602681	56.1082154	29	18.07341222	15.04544295
14.276	129.56712	51.55906437	32	13.94317548	13.67109869
14.356	143.3413265	43.40228955	31	14.65546601	13.5029447
14.436	150.9620682	36.79492139	30	11.88974093	11.77091508
14.516	140.5601727	30.03433791	26	16.60546754	12.87693853
14.596	146.1549427	37.00147839	26	17.58241759	12.66423538
14.676	148.3641294	26.62902142	23	22.01048448	11.90566885
14.756	120.9422339	26.34378	22	20.21007226	11.12760095
14.836	127.465913	12.84640503	24	23.52597564	13.30210885
14.916	101.9337714	17.57717098	17	15.52549937	17.11255792
14.996	137.3601947	0	22	14.43411803	14.65594326
15.076	119.2232163	28.83531002	18	15.5381973	16.3385364
15.156	126.809138	15.42991727	19	20.65250511	14.60480567
15.236	123.7299429	28.63334305	16	20.42270126	17.05918657
15.316	108.8989539	14.83279337	14	28.154131	19.20249096
15.396	104.0148189	19.11000792	9	17.59788362	21.88531879
#Sla1_WT
t (s)	x (nm)	mol	n	x_err (nm)	mol_err (nm)
-18.063	5.259105839	4.711648144	11	10.81453361	5.29547437
-17.9595	2.10276712	0	11	13.37247387	3.184805061
-17.856	-14.95045708	15.21291166	11	9.162285128	6.713736781
-17.7525	3.915600399	36.01382064	9	7.429739056	5.166490292
-17.649	-7.524267539	29.59171718	12	10.77470316	6.270912668
-17.5455	5.165162105	23.61583418	12	12.14928438	5.565596043
-17.442	22.96560152	41.62579062	12	12.02960232	5.50504151
-17.3385	3.722240005	35.36451295	11	14.24799363	6.316395683
-17.235	2.108873461	14.39434881	10	12.37397719	7.104593832
-17.1315	32.61136223	42.19075697	12	12.03936259	8.745540124
-17.028	-4.377475827	27.12617618	10	12.46270854	10.4562969
-16.9245	-1.710306966	37.86536377	12	10.01580162	6.603436066
-16.821	-2.864071386	32.12263609	13	9.830865312	6.4746292
-16.7175	-1.715310112	33.57864551	11	6.220700301	5.884016535
-16.614	-3.936812266	42.65412189	12	6.72720972	6.458297774
-16.5105	0.710923523	41.45078003	11	10.04529732	6.469548546
-16.407	1.951118707	34.46659694	12	9.304196172	7.738353256
-16.3035	13.11165036	29.2051847	13	10.55827443	7.992140817
-16.2	-5.979287273	29.33953152	13	11.22975205	6.38356812
-16.0965	-7.266753517	16.55763248	15	9.27369754	4.402754817
-15.993	-1.401490379	28.93775994	16	7.893998811	6.613608638
-15.8895	0.671499806	27.20335037	14	9.06603351	6.265961829
-15.786	-4.651403961	32.93627301	14	9.478751028	7.986866959
-15.6825	-0.961671071	18.50551391	16	8.648059051	6.231365862
-15.579	2.122377946	42.88610032	14	8.056375988	7.246548021
-15.4755	-5.139398274	26.49485342	14	9.972597213	6.235889095
-15.372	-1.464061346	18.89379868	16	6.970688535	5.984281666
-15.2685	-8.670218062	27.48336973	16	7.479287828	6.450465443
-15.165	7.80971809	28.05615209	17	7.14996051	6.42650263
-15.0615	-9.05837815	22.17383984	17	9.036717266	5.994094432
-14.958	9.246868569	34.63404663	16	8.348498935	6.85855212
-14.8545	4.391294542	41.93268265	16	7.865782622	7.051802429
-14.751	6.065756444	28.4721467	15	7.951045899	7.298390651
-14.6475	3.805133192	31.49087307	19	8.932905863	7.627702556
-14.544	9.856402666	37.57915977	18	7.164760352	7.97482439
-14.4405	7.404201764	23.42945133	19	7.31621117	6.198632423
-14.337	-10.53890645	28.32914558	19	7.849246144	5.665331763
-14.2335	-5.169494788	38.00267086	18	7.634550806	7.805502716
-14.13	-9.424341018	34.02379478	18	5.861522127	7.484137228
-14.0265	-0.932756116	35.01959529	20	7.286219583	7.129213156
-13.923	-3.588169809	28.57844587	18	6.817670131	7.627878449
-13.8195	2.850081936	26.20747686	18	7.857668133	5.174596746
-13.716	5.247611467	36.51584526	17	7.656539207	5.693043042
-13.6125	1.547764592	37.22077837	20	7.865973415	6.368399044
-13.509	4.106568034	32.20986593	21	6.107047727	5.910998394
-13.4055	1.408620428	36.58540542	21	9.439128291	6.31147936
-13.302	-4.394021824	36.07530409	19	8.098191674	7.902292665
-13.1985	1.877752062	21.44535048	22	6.15852441	5.589656308
-13.095	5.412010478	39.07589194	22	7.518906406	5.359040518
-12.9915	7.010766713	31.75159787	24	6.946001298	6.029804097
-12.888	-10.05894452	35.83278515	25	6.646783072	6.41634255
-12.7845	1.805857147	23.15613174	25	7.844931627	4.77984081
-12.681	-3.582939699	20.92211945	26	7.864865744	5.055060949
-12.5775	6.239608305	29.80660441	24	9.085194321	6.048583039
-12.474	3.923979241	28.55734374	26	6.997120998	5.066961195
-12.3705	-0.192783768	25.61142264	27	6.995474041	5.127943287
-12.267	0.968976135	25.45098242	28	6.941576699	5.107088728
-12.1635	-13.15452384	27.23934442	26	7.325323674	5.648335386
-12.06	-5.820347719	29.42054221	28	7.44706506	5.337697671
-11.9565	-4.512333128	29.98447048	27	7.635838412	5.288722137
-11.853	-0.654878384	33.70480537	28	8.500576911	5.540294701
-11.7495	-0.335439641	36.49232547	25	6.742420516	5.659572111
-11.646	-6.595150329	36.63179638	28	7.030189363	6.181807866
-11.5425	4.874459693	21.25289307	29	6.27338066	4.877819406
-11.439	2.744265796	29.76762761	28	7.361646847	4.331915442
-11.3355	-2.559920812	28.53916255	29	7.911465441	4.616556874
-11.232	-1.771729532	37.58138414	29	6.556755815	5.444894831
-11.1285	-4.446144973	31.99745387	31	6.232916012	4.717697864
-11.025	0.279491958	47.66826073	28	6.215184852	7.219105095
-10.9215	-0.677554047	33.96837136	29	6.850663446	5.606155098
-10.818	-6.275846505	40.45059996	31	6.573402824	5.59483632
-10.7145	1.435331507	35.0250778	30	6.075726466	5.229267303
-10.611	8.613175994	42.4995487	31	6.543139685	5.61868699
-10.5075	7.912277883	44.16657595	31	7.101033195	5.253063967
-10.404	14.3443819	35.87138565	28	5.928579832	5.03117338
-10.3005	3.797339198	42.55021032	31	7.452461936	5.827565258
-10.197	-0.770174647	41.7338508	31	6.710588304	5.948786672
-10.0935	-1.880109419	41.39626557	32	6.555541253	5.580268356
-9.99	7.171724337	42.28654146	31	7.492253272	5.234700405
-9.8865	-2.13972117	47.11743969	33	7.026170407	6.584786119
-9.783	3.644003868	46.14170173	31	7.548448529	6.490991938
-9.6795	4.257335615	39.6197974	31	5.839347129	6.039015173
-9.576	13.01665384	39.23522188	32	6.449621477	5.50035448
-9.4725	1.83193247	43.32685738	32	6.580251965	5.477390289
-9.369	-2.694148857	39.83838101	30	6.748652612	5.17875061
-9.2655	1.251260019	51.4930589	32	5.910498975	6.819689741
-9.162	0.120358678	46.33377563	34	6.407677566	6.219412188
-9.0585	0.559090821	43.33236635	33	6.51553316	5.596595011
-8.955	2.033615303	46.21631219	31	7.232014984	5.63408287
-8.8515	5.192126392	46.46903655	31	6.260699813	6.31430642
-8.748	4.403806884	41.83732092	33	6.241061578	5.487532939
-8.6445	-0.07173603	57.76058998	32	5.788281304	6.958109355
-8.541	1.317420583	63.4112428	32	6.156940227	7.873811141
-8.4375	0.888314376	59.66413655	32	6.534728146	7.883215656
-8.334	6.754068076	52.21335851	33	5.910996155	7.201317872
-8.2305	1.052518501	50.58183853	33	6.089851428	6.850406595
-8.127	-3.346454755	50.17710893	33	6.010765051	6.777473623
-8.0235	6.575113198	58.59299689	35	6.541727711	7.265954076
-7.92	-1.69560421	62.53048013	34	6.273611181	7.890590572
-7.8165	-7.85281022	60.28428394	34	6.450575863	7.63546992
-7.713	-1.356106573	47.91892394	34	6.301923368	6.447657578
-7.6095	4.926843767	67.87120249	33	6.447589419	8.186659429
-7.506	3.708834565	55.65654364	36	5.808140567	7.219970767
-7.4025	1.271997106	54.32094434	33	5.918035981	6.924168031
-7.299	-4.644531492	59.99627666	35	5.839750046	7.515560898
-7.1955	-6.248880233	59.12625321	31	6.973031042	7.793627172
-7.092	-2.970823187	68.37937988	35	5.753070112	8.207978934
-6.9885	-1.086746684	56.31935934	35	5.697854108	6.962721207
-6.885	5.273100667	68.20745616	36	6.1526049	8.123754024
-6.7815	-3.878390135	65.82692903	36	6.027792994	7.998716326
-6.678	-5.615109177	64.59812246	35	6.302453267	7.711175631
-6.5745	-4.618818367	63.3767591	34	5.989045751	8.101045347
-6.471	-2.499836354	59.35532369	33	5.392105084	7.759087974
-6.3675	-1.694872148	62.14258973	35	5.830018633	7.595694472
-6.264	-3.004240469	64.19430325	32	6.103196348	7.887547489
-6.1605	0.185575008	67.72598002	33	6.126608206	7.995215066
-6.057	-2.326559468	66.54798739	33	6.115241696	8.049590873
-5.9535	4.055671833	64.00057111	35	5.413081581	7.858992772
-5.85	-2.040058487	72.82724812	36	6.184321816	8.801867554
-5.7465	-0.822250503	72.46959331	35	6.008669024	8.797649771
-5.643	-1.356533363	70.57761696	33	5.898525695	8.66773268
-5.5395	1.870367935	67.49205166	33	5.676233539	7.786705332
-5.436	-0.080450569	65.66882749	36	5.933077628	7.689714933
-5.3325	2.982841116	69.61148679	34	5.950261921	8.138970956
-5.229	2.910626419	69.10214009	34	6.077105278	8.124154747
-5.1255	-3.590302301	70.5406915	34	5.43986944	8.266661116
-5.022	-4.989783227	67.61984246	35	6.546356378	8.043510294
-4.9185	3.745244199	62.28983037	36	5.832309744	7.313408977
-4.815	8.243888765	69.00400434	34	6.529874609	8.033613266
-4.7115	0.4824582	71.49694697	34	5.779669211	8.260009773
-4.608	-0.979893161	67.63368778	34	5.738380634	8.22190817
-4.5045	-4.627863433	66.99923354	35	6.257507119	7.829195465
-4.401	5.114603985	65.53836165	36	6.011178728	7.694050926
-4.2975	-2.77925826	74.47958948	33	5.728766435	8.74712554
-4.194	-0.847458146	71.89366453	36	5.745757391	8.358012861
-4.0905	-1.635970953	82.93878252	33	6.180308582	9.541243875
-3.987	0.184114539	75.81498615	34	6.131073607	8.688007625
-3.8835	1.590749859	73.61230392	34	5.621516558	8.461580802
-3.78	-0.661306431	71.84946133	35	5.64739622	8.225456648
-3.6765	-0.540630843	72.76178729	34	6.19625422	8.399934828
-3.573	0.912028636	75.71629646	35	5.569952363	8.8149772
-3.4695	-2.468202572	69.23947098	36	6.637017052	8.08960994
-3.366	-0.757590989	75.21552122	36	6.020002355	9.065938792
-3.2625	2.971841271	81.7244019	34	5.886043738	9.819235497
-3.159	5.23389009	79.20072021	34	6.328718099	9.185562481
-3.0555	-1.056981718	75.05437724	34	5.728340026	8.913285569
-2.952	3.013486731	73.83257378	35	5.8108093	8.686223732
-2.8485	-3.618124136	70.37708823	35	6.98586937	8.308630632
-2.745	1.810081323	73.76022874	34	5.693467977	8.605809662
-2.6415	2.176839475	70.60348903	35	5.818047579	8.226745925
-2.538	0.161295952	77.67715063	36	5.899837059	9.04269505
-2.4345	-2.273748287	83.10823362	33	5.727025205	9.6329769
-2.331	0.988990396	78.42573868	34	6.528350667	9.182358174
-2.2275	2.545245156	78.01898723	32	5.809402749	9.366112265
-2.124	3.368191428	84.28877772	36	5.878536063	9.860504268
-2.0205	4.965757875	77.48408647	34	5.902699489	9.532137239
-1.917	3.012936782	79.31201149	36	5.919053726	9.530955289
-1.8135	-5.222454484	76.48269021	34	5.99458246	9.444260795
-1.71	1.641630933	85.68147908	34	5.829147405	9.918040401
-1.6065	6.086550089	80.95646257	37	5.947966165	9.578785086
-1.503	-1.313710129	88.95209727	35	5.74975487	10.2599418
-1.3995	7.342847273	83.00823198	34	5.744934912	9.654703346
-1.296	5.563897609	79.53817396	36	5.403484262	9.203719787
-1.1925	9.657314409	77.45659257	33	5.620982481	9.289539483
-1.089	4.693963658	82.90090205	35	5.534330345	9.545296873
-0.9855	9.414818147	75.83093781	36	5.684299472	8.908770481
-0.882	5.360792749	80.2964883	36	5.600949904	9.223537787
-0.7785	5.620089046	84.16301692	36	5.79064379	9.701725718
-0.675	8.583582687	87.5334541	35	5.710663799	10.14149863
-0.5715	8.064427088	85.88381428	36	5.791487232	9.872381253
-0.468	6.78867233	87.03155685	34	6.421178417	10.091082
-0.3645	7.475486716	74.70384749	36	5.991836001	8.788369047
-0.261	12.21096765	85.96239127	36	5.500218757	9.79003134
-0.1575	6.546048989	79.08641013	37	6.293062533	9.118503763
-0.054	13.76217949	84.96485727	34	6.230040076	9.802236919
0.0495	9.303092436	79.12086884	36	5.477433165	9.301779041
0.153	15.25374221	82.18591119	36	5.90002634	9.52255168
0.2565	11.82889743	79.67518289	36	6.177045888	9.19705737
0.36	10.99878974	91.38920415	35	5.7605699	10.5657251
0.4635	12.19998282	87.49455284	36	5.627274927	10.05675813
0.567	10.27564373	83.88409163	37	5.437829934	9.825956599
0.6705	8.782211505	79.34305308	36	5.935465047	9.092992066
0.774	13.2774677	81.52644219	34	6.16176362	9.620566334
0.8775	12.08887571	77.59703042	33	5.575114263	9.065354089
0.981	13.01742005	82.62854248	37	6.250636521	9.469991495
1.0845	8.739167741	92.56001911	37	5.912260864	10.69996651
1.188	15.86841274	78.28006981	34	6.399851474	9.336074696
1.2915	23.88328972	77.25856595	35	5.97422575	8.992666945
1.395	20.05372432	80.66683561	36	6.071684781	9.662884733
1.4985	11.79206706	83.2603268	34	6.103278764	9.605271483
1.602	26.88185253	79.17244943	36	5.850404641	9.4873993
1.7055	23.34113608	83.44076404	35	6.849871507	9.592872322
1.809	24.47080738	80.91900462	34	7.002436406	9.537747132
1.9125	25.07729731	78.34203548	33	6.77503544	9.103125575
2.016	26.21889741	72.43622979	34	7.078113966	8.564966439
2.1195	26.5947438	74.33658395	32	6.245884411	9.036704892
2.223	23.08047472	83.45603245	36	7.06570913	9.855682113
2.3265	29.03132247	79.64343213	33	7.599394246	9.347804041
2.43	27.29941697	91.77503593	36	6.544740504	10.79530886
2.5335	30.12652947	87.09663092	33	6.557763933	10.31772233
2.637	32.24487527	74.77503501	36	7.4217549	8.820000742
2.7405	40.29197914	85.11694192	33	7.650909561	9.912567648
2.844	39.44433457	81.74636225	32	6.526822321	9.752841008
2.9475	37.68889259	78.85683989	35	6.966708455	9.480660256
3.051	40.56969198	79.38775016	35	6.852987786	9.516309399
3.1545	46.81184835	80.93123443	32	6.140523817	9.634635218
3.258	46.79656176	72.07062647	34	6.848974159	8.754929423
3.3615	45.18768809	79.11015247	35	6.59655697	9.403960948
3.465	51.88330958	70.70969659	35	6.534058698	8.707079982
3.5685	51.9104053	63.55347273	35	6.465051954	8.046222088
3.672	53.43042818	62.47462801	36	6.417774663	7.515859701
3.7755	53.00272033	65.87031105	34	7.09773135	7.832845971
3.879	61.73542582	79.8469367	31	7.855462065	9.454784046
[truncated: 1,045 more rows]
