# Supplementary material for: Type-I myosins promote actin polymerization to drive membrane bending in endocytosis
Source: eLife. 2019 Aug 6;8:e44215. doi: 10.7554/eLife.44215 (PMC6684269; doi:10.7554/eLife.44215)
Supplement: Figure 2—source data 1. [file elife-44215-fig2-data1.csv]

Protein	genotype	Assembly rate (molecules/s)	95% CI assembly rate	centroid movement speed (nm/s)	95% CI centroid movement speed	peak nr of molecules	95% CI peak nr of molecules
Abp1	WT	83.98583397	1.558451565	11.15859219	0.238018169	514.8	55.7
Abp1	myo5del	40.0023186	0.564489909	5.3950289	0.150386486	423	46.7
Cap1	WT	28.6011861	0.42365646	7.294072876	0.531829008	197.3	22.5
Cap1	myo5del	14.99563962	0.235892349	5.350201152	0.381671853	157.6	19.4
Arc18	WT	34.38953711	0.622054444	8.441047216	0.50666869	247.2	58.1
Arc18	myo5del	19.76979012	0.398115528	8.91431367	0.298415202	157.4	37.8
Sac6	WT	96.19362943	1.701958016	15.00209025	0.904948713	455.6	48.8
Sac6	myo5del	45.25138493	0.644919491	10.52218996	0.473734566	308.9	37.8
Act1	WT	568.0431227	10.06568061	12.20257836	0.240068043	3563.4	561.3
Act1	myo5del	200.8317214	6.0053573	6.614466485	0.194159511	2408.1	454.9
