# Supplementary material for: Type-I myosins promote actin polymerization to drive membrane bending in endocytosis
Source: eLife. 2019 Aug 6;8:e44215. doi: 10.7554/eLife.44215 (PMC6684269; doi:10.7554/eLife.44215)
Supplement: Figure 3—source data 1. [file elife-44215-fig3-data1.csv]

#Sla1_WT
t (s)	x (nm)	n	x_err (nm)
-18.063	5.259105839	11	10.81453361
-17.9595	2.10276712	11	13.37247387
-17.856	-14.95045708	11	9.162285128
-17.7525	3.915600399	9	7.429739056
-17.649	-7.524267539	12	10.77470316
-17.5455	5.165162105	12	12.14928438
-17.442	22.96560152	12	12.02960232
-17.3385	3.722240005	11	14.24799363
-17.235	2.108873461	10	12.37397719
-17.1315	32.61136223	12	12.03936259
-17.028	-4.377475827	10	12.46270854
-16.9245	-1.710306966	12	10.01580162
-16.821	-2.864071386	13	9.830865312
-16.7175	-1.715310112	11	6.220700301
-16.614	-3.936812266	12	6.72720972
-16.5105	0.710923523	11	10.04529732
-16.407	1.951118707	12	9.304196172
-16.3035	13.11165036	13	10.55827443
-16.2	-5.979287273	13	11.22975205
-16.0965	-7.266753517	15	9.27369754
-15.993	-1.401490379	16	7.893998811
-15.8895	0.671499806	14	9.06603351
-15.786	-4.651403961	14	9.478751028
-15.6825	-0.961671071	16	8.648059051
-15.579	2.122377946	14	8.056375988
-15.4755	-5.139398274	14	9.972597213
-15.372	-1.464061346	16	6.970688535
-15.2685	-8.670218062	16	7.479287828
-15.165	7.80971809	17	7.14996051
-15.0615	-9.05837815	17	9.036717266
-14.958	9.246868569	16	8.348498935
-14.8545	4.391294542	16	7.865782622
-14.751	6.065756444	15	7.951045899
-14.6475	3.805133192	19	8.932905863
-14.544	9.856402666	18	7.164760352
-14.4405	7.404201764	19	7.31621117
-14.337	-10.53890645	19	7.849246144
-14.2335	-5.169494788	18	7.634550806
-14.13	-9.424341018	18	5.861522127
-14.0265	-0.932756116	20	7.286219583
-13.923	-3.588169809	18	6.817670131
-13.8195	2.850081936	18	7.857668133
-13.716	5.247611467	17	7.656539207
-13.6125	1.547764592	20	7.865973415
-13.509	4.106568034	21	6.107047727
-13.4055	1.408620428	21	9.439128291
-13.302	-4.394021824	19	8.098191674
-13.1985	1.877752062	22	6.15852441
-13.095	5.412010478	22	7.518906406
-12.9915	7.010766713	24	6.946001298
-12.888	-10.05894452	25	6.646783072
-12.7845	1.805857147	25	7.844931627
-12.681	-3.582939699	26	7.864865744
-12.5775	6.239608305	24	9.085194321
-12.474	3.923979241	26	6.997120998
-12.3705	-0.192783768	27	6.995474041
-12.267	0.968976135	28	6.941576699
-12.1635	-13.15452384	26	7.325323674
-12.06	-5.820347719	28	7.44706506
-11.9565	-4.512333128	27	7.635838412
-11.853	-0.654878384	28	8.500576911
-11.7495	-0.335439641	25	6.742420516
-11.646	-6.595150329	28	7.030189363
-11.5425	4.874459693	29	6.27338066
-11.439	2.744265796	28	7.361646847
-11.3355	-2.559920812	29	7.911465441
-11.232	-1.771729532	29	6.556755815
-11.1285	-4.446144973	31	6.232916012
-11.025	0.279491958	28	6.215184852
-10.9215	-0.677554047	29	6.850663446
-10.818	-6.275846505	31	6.573402824
-10.7145	1.435331507	30	6.075726466
-10.611	8.613175994	31	6.543139685
-10.5075	7.912277883	31	7.101033195
-10.404	14.3443819	28	5.928579832
-10.3005	3.797339198	31	7.452461936
-10.197	-0.770174647	31	6.710588304
-10.0935	-1.880109419	32	6.555541253
-9.99	7.171724337	31	7.492253272
-9.8865	-2.13972117	33	7.026170407
-9.783	3.644003868	31	7.548448529
-9.6795	4.257335615	31	5.839347129
-9.576	13.01665384	32	6.449621477
-9.4725	1.83193247	32	6.580251965
-9.369	-2.694148857	30	6.748652612
-9.2655	1.251260019	32	5.910498975
-9.162	0.120358678	34	6.407677566
-9.0585	0.559090821	33	6.51553316
-8.955	2.033615303	31	7.232014984
-8.8515	5.192126392	31	6.260699813
-8.748	4.403806884	33	6.241061578
-8.6445	-0.07173603	32	5.788281304
-8.541	1.317420583	32	6.156940227
-8.4375	0.888314376	32	6.534728146
-8.334	6.754068076	33	5.910996155
-8.2305	1.052518501	33	6.089851428
-8.127	-3.346454755	33	6.010765051
-8.0235	6.575113198	35	6.541727711
-7.92	-1.69560421	34	6.273611181
-7.8165	-7.85281022	34	6.450575863
-7.713	-1.356106573	34	6.301923368
-7.6095	4.926843767	33	6.447589419
-7.506	3.708834565	36	5.808140567
-7.4025	1.271997106	33	5.918035981
-7.299	-4.644531492	35	5.839750046
-7.1955	-6.248880233	31	6.973031042
-7.092	-2.970823187	35	5.753070112
-6.9885	-1.086746684	35	5.697854108
-6.885	5.273100667	36	6.1526049
-6.7815	-3.878390135	36	6.027792994
-6.678	-5.615109177	35	6.302453267
-6.5745	-4.618818367	34	5.989045751
-6.471	-2.499836354	33	5.392105084
-6.3675	-1.694872148	35	5.830018633
-6.264	-3.004240469	32	6.103196348
-6.1605	0.185575008	33	6.126608206
-6.057	-2.326559468	33	6.115241696
-5.9535	4.055671833	35	5.413081581
-5.85	-2.040058487	36	6.184321816
-5.7465	-0.822250503	35	6.008669024
-5.643	-1.356533363	33	5.898525695
-5.5395	1.870367935	33	5.676233539
-5.436	-0.080450569	36	5.933077628
-5.3325	2.982841116	34	5.950261921
-5.229	2.910626419	34	6.077105278
-5.1255	-3.590302301	34	5.43986944
-5.022	-4.989783227	35	6.546356378
-4.9185	3.745244199	36	5.832309744
-4.815	8.243888765	34	6.529874609
-4.7115	0.4824582	34	5.779669211
-4.608	-0.979893161	34	5.738380634
-4.5045	-4.627863433	35	6.257507119
-4.401	5.114603985	36	6.011178728
-4.2975	-2.77925826	33	5.728766435
-4.194	-0.847458146	36	5.745757391
-4.0905	-1.635970953	33	6.180308582
-3.987	0.184114539	34	6.131073607
-3.8835	1.590749859	34	5.621516558
-3.78	-0.661306431	35	5.64739622
-3.6765	-0.540630843	34	6.19625422
-3.573	0.912028636	35	5.569952363
-3.4695	-2.468202572	36	6.637017052
-3.366	-0.757590989	36	6.020002355
-3.2625	2.971841271	34	5.886043738
-3.159	5.23389009	34	6.328718099
-3.0555	-1.056981718	34	5.728340026
-2.952	3.013486731	35	5.8108093
-2.8485	-3.618124136	35	6.98586937
-2.745	1.810081323	34	5.693467977
-2.6415	2.176839475	35	5.818047579
-2.538	0.161295952	36	5.899837059
-2.4345	-2.273748287	33	5.727025205
-2.331	0.988990396	34	6.528350667
-2.2275	2.545245156	32	5.809402749
-2.124	3.368191428	36	5.878536063
-2.0205	4.965757875	34	5.902699489
-1.917	3.012936782	36	5.919053726
-1.8135	-5.222454484	34	5.99458246
-1.71	1.641630933	34	5.829147405
-1.6065	6.086550089	37	5.947966165
-1.503	-1.313710129	35	5.74975487
-1.3995	7.342847273	34	5.744934912
-1.296	5.563897609	36	5.403484262
-1.1925	9.657314409	33	5.620982481
-1.089	4.693963658	35	5.534330345
-0.9855	9.414818147	36	5.684299472
-0.882	5.360792749	36	5.600949904
-0.7785	5.620089046	36	5.79064379
-0.675	8.583582687	35	5.710663799
-0.5715	8.064427088	36	5.791487232
-0.468	6.78867233	34	6.421178417
-0.3645	7.475486716	36	5.991836001
-0.261	12.21096765	36	5.500218757
-0.1575	6.546048989	37	6.293062533
-0.054	13.76217949	34	6.230040076
0.0495	9.303092436	36	5.477433165
0.153	15.25374221	36	5.90002634
0.2565	11.82889743	36	6.177045888
0.36	10.99878974	35	5.7605699
0.4635	12.19998282	36	5.627274927
0.567	10.27564373	37	5.437829934
0.6705	8.782211505	36	5.935465047
0.774	13.2774677	34	6.16176362
0.8775	12.08887571	33	5.575114263
0.981	13.01742005	37	6.250636521
1.0845	8.739167741	37	5.912260864
1.188	15.86841274	34	6.399851474
1.2915	23.88328972	35	5.97422575
1.395	20.05372432	36	6.071684781
1.4985	11.79206706	34	6.103278764
1.602	26.88185253	36	5.850404641
1.7055	23.34113608	35	6.849871507
1.809	24.47080738	34	7.002436406
1.9125	25.07729731	33	6.77503544
2.016	26.21889741	34	7.078113966
2.1195	26.5947438	32	6.245884411
2.223	23.08047472	36	7.06570913
2.3265	29.03132247	33	7.599394246
2.43	27.29941697	36	6.544740504
2.5335	30.12652947	33	6.557763933
2.637	32.24487527	36	7.4217549
2.7405	40.29197914	33	7.650909561
2.844	39.44433457	32	6.526822321
2.9475	37.68889259	35	6.966708455
3.051	40.56969198	35	6.852987786
3.1545	46.81184835	32	6.140523817
3.258	46.79656176	34	6.848974159
3.3615	45.18768809	35	6.59655697
3.465	51.88330958	35	6.534058698
3.5685	51.9104053	35	6.465051954
3.672	53.43042818	36	6.417774663
3.7755	53.00272033	34	7.09773135
3.879	61.73542582	31	7.855462065
3.9825	58.01662801	35	7.850751572
4.086	61.23637727	36	6.631742081
4.1895	54.95437225	33	7.015055121
4.293	61.87376012	33	6.759302466
4.3965	72.03166354	32	6.732370853
4.5	64.96078285	36	7.400863814
4.6035	72.66114847	34	7.393987032
4.707	74.96189298	32	6.723125127
4.8105	67.93187955	35	6.832917171
4.914	76.8270486	34	7.428262747
5.0175	73.22519289	35	6.405445971
5.121	80.67339067	35	7.559544873
5.2245	73.31857766	36	7.062258557
5.328	75.21952341	35	7.171466745
5.4315	84.13459016	32	7.009971281
5.535	91.61978888	33	7.680890807
5.6385	94.41109767	32	7.347112104
5.742	84.57553708	32	6.801850017
5.8455	89.4052114	32	6.689460535
5.949	101.273403	34	7.673075558
6.0525	96.04920379	32	6.864445297
6.156	97.67023	33	8.434153616
6.2595	97.92430178	31	8.289116138
6.363	101.7295524	33	6.665576627
6.4665	103.4577475	31	6.990287799
6.57	109.6985239	31	8.208445855
6.6735	101.2352753	33	11.28832762
6.777	105.6764956	30	8.229541981
6.8805	103.8575295	31	7.760557135
6.984	111.4849118	26	10.23309594
7.0875	111.2059873	31	8.635100137
7.191	116.1046064	31	9.807767309
7.2945	111.7182871	29	7.564101668
7.398	114.4775048	30	6.448205459
7.5015	118.5599796	26	6.534995189
7.605	113.909304	27	8.013113608
7.7085	127.3826763	26	8.71555923
7.812	117.6933972	27	10.22133383
7.9155	123.5132338	27	10.52460111
8.019	126.2940548	25	11.62575916
8.1225	132.0007131	25	9.308245601
8.226	147.5790967	26	12.44496976
8.3295	134.3855509	25	8.533147469
8.433	150.84687	25	8.787977319
8.5365	150.6026926	24	10.93491472
8.64	148.5964429	23	13.49495547
8.7435	143.8167047	21	10.52490372
8.847	146.3926108	23	9.147152925
8.9505	153.3604647	18	9.473306476
9.054	165.9682634	16	9.825535772
9.1575	152.2818459	22	10.60919182
9.261	142.9957364	17	12.45726966
9.3645	133.8504806	21	13.41775135
9.468	111.0019818	13	13.08084058
9.5715	147.4445276	19	15.4734001
9.675	155.8465249	19	11.70468961
9.7785	130.4797796	18	17.84547983
9.882	147.6019711	14	11.72216675
9.9855	140.9706025	16	13.78484201
10.089	155.3097733	14	12.96673194
10.1925	138.1512015	16	17.77534897
10.296	140.5525697	13	12.56877692
10.3995	147.3322823	13	15.31978605
#Sla1_myo5del
t (s)	x (nm)	n	x_err (nm)
-12.1549	-9.13130875	12	8.086878486
-12.0514	-19.7326202	11	5.884392813
-11.9479	-2.007700515	12	7.865804412
-11.8444	-23.41835174	11	7.288823624
-11.7409	-17.10969772	13	7.659073557
-11.6374	-6.224214872	13	7.741506572
-11.5339	-17.3070836	14	6.868327709
-11.4304	-10.49142883	13	7.326077626
-11.3269	-7.766312586	14	7.055889011
-11.2234	-16.80376934	13	7.910126118
-11.1199	-13.77157254	14	7.027691428
-11.0164	-8.326305999	15	6.69278594
-10.9129	-13.11136348	14	6.495543323
-10.8094	-16.52161903	15	8.64122372
-10.7059	-12.7495875	16	7.693387806
-10.6024	-11.42066621	15	6.392498146
-10.4989	-19.55891363	16	6.564538341
-10.3954	-9.874334158	16	7.64062395
-10.2919	-10.13599049	16	7.363536764
-10.1884	-17.88989241	15	8.784380126
-10.0849	-10.48041986	15	8.109656939
-9.9814	-11.99388065	17	7.846718819
-9.8779	-8.646069876	16	6.244694754
-9.7744	-4.704962841	16	7.294157901
-9.6709	-5.851583539	15	6.437781287
-9.5674	-6.591340313	16	6.673594242
-9.4639	-9.05171272	17	7.690602817
-9.3604	-12.11243879	16	7.541922527
-9.2569	-10.00823705	17	6.246903552
-9.1534	-9.373430327	18	6.318066607
-9.0499	-9.218599769	18	7.121501236
-8.9464	-10.01933737	16	7.511247414
-8.8429	-12.75567922	16	6.732126802
-8.7394	-12.21167592	16	7.797218463
-8.6359	-10.3061633	17	7.417580504
-8.5324	-3.08750907	16	6.850594404
-8.4289	-14.81379242	18	6.675132296
-8.3254	-10.93063525	20	8.082327165
-8.2219	-7.087862774	22	7.194680288
-8.1184	-6.634320159	22	6.561498623
-8.0149	-6.394442362	19	7.310765098
-7.9114	-6.033241141	20	6.595596566
-7.8079	-11.66569591	20	6.870852161
-7.7044	-5.158003138	23	6.959375374
-7.6009	-8.040197739	23	6.156317018
-7.4974	-7.198142789	23	6.865463043
-7.3939	-11.13749932	24	6.6649517
-7.2904	-9.434826927	22	7.13407934
-7.1869	-7.784816729	24	6.527786504
-7.0834	-10.67843432	24	7.955669437
-6.9799	-8.259542448	23	6.358922196
-6.8764	-5.538000431	21	6.686416373
-6.7729	-1.516273497	22	7.015579773
-6.6694	-1.632645225	23	6.065099959
-6.5659	-5.765749779	24	6.497195775
-6.4624	-7.181414698	25	6.201161667
-6.3589	-5.765194611	25	6.54916365
-6.2554	-4.009934203	24	6.621287596
-6.1519	-6.297789391	24	6.584617826
-6.0484	-7.582904745	25	5.99195518
-5.9449	-5.562800899	25	6.85708662
-5.8414	-8.143082175	24	6.574409662
-5.7379	-2.2622608	24	6.158527196
-5.6344	-3.428733266	24	6.929608538
-5.5309	-10.4450877	26	6.109832842
-5.4274	-10.26078799	26	6.94403054
-5.3239	-8.921015586	25	6.505454786
-5.2204	-10.47193873	26	6.551996884
-5.1169	-12.54927373	26	6.416582552
-5.0134	-7.639847991	26	6.457679217
-4.9099	-11.81328057	25	6.383777229
-4.8064	-5.579850443	25	6.388167035
-4.7029	-5.65251346	25	6.623740897
-4.5994	-5.064251886	26	6.806030167
-4.4959	-7.35810308	25	6.140697209
-4.3924	-9.448314361	26	6.189613031
-4.2889	-6.705441686	26	6.620136874
-4.1854	-10.75189095	26	6.438635265
-4.0819	-8.25189828	26	6.177876847
-3.9784	-6.277039605	26	6.416963666
-3.8749	-4.74419873	26	7.063887609
-3.7714	-9.714058207	27	6.435768268
-3.6679	-9.038588125	26	5.938488111
-3.5644	-13.22789541	27	7.066866219
-3.4609	-6.505590315	26	6.557152554
-3.3574	-5.101998131	27	6.329388849
-3.2539	-8.494176223	27	6.145876137
-3.1504	-6.76043034	27	6.257456593
-3.0469	-10.2922255	25	5.965377116
-2.9434	-8.527150257	25	6.465109029
-2.8399	-9.896564925	24	6.227424356
-2.7364	-6.557985328	25	6.266873131
-2.6329	-1.660637693	26	6.090404728
-2.5294	-8.148571252	27	6.20742078
-2.4259	-9.436000787	25	6.168284805
-2.3224	-11.60105959	28	6.457184026
-2.2189	-5.255802008	27	6.517725944
-2.1154	-5.124577508	26	6.533739835
-2.0119	-6.729190985	27	6.262013927
-1.9084	-7.787248532	26	5.946207488
-1.8049	-10.293312	26	5.908342639
-1.7014	-2.196687312	28	6.106202396
-1.5979	-9.957613742	26	6.217010699
-1.4944	-5.516357873	27	5.932450376
-1.3909	-14.79594386	27	5.842154508
-1.2874	-11.06239765	28	6.058710746
-1.1839	-8.030582317	26	5.931909919
-1.0804	-5.187965387	28	6.406299214
-0.9769	-3.776782318	27	5.9198553
-0.8734	-7.414751211	26	5.889127356
-0.7699	-9.434978777	26	6.483558446
-0.6664	-10.7916387	27	6.365534468
-0.5629	-4.722453097	26	6.027798793
-0.4594	-2.58097594	27	6.10050017
-0.3559	-3.038830533	28	5.962899805
-0.2524	-11.07408415	27	6.313513982
-0.1489	-2.598319563	27	6.109815548
-0.0454	-4.203035697	28	6.296907637
0.0581	-6.272221432	25	6.171711748
0.1616	-2.277727743	28	6.174243638
0.2651	-9.428828568	26	5.835922496
0.3686	-3.461146755	28	6.254843004
0.4721	-8.340211432	27	6.1812939
0.5756	-12.92595546	27	6.038280968
0.6791	-4.633741607	27	6.475895162
0.7826	-7.874046671	28	6.108605148
0.8861	-0.453726681	28	5.783184125
0.9896	-6.325139919	27	5.971864873
1.0931	-9.798672594	27	6.466256046
1.1966	-3.706696635	27	6.032681713
1.3001	-10.23793666	28	6.247265166
1.4036	-2.338875831	28	5.949363855
1.5071	-5.108280546	28	6.263663111
1.6106	-5.111008358	27	6.632223112
1.7141	-4.487805649	27	5.863184713
1.8176	-1.578393312	26	6.152049373
1.9211	-3.427293469	28	6.111559341
2.0246	0.95145474	28	5.692088774
2.1281	-4.356808234	28	5.930042728
2.2316	0.03164253	27	5.829361237
2.3351	-1.35853613	28	6.345314623
2.4386	1.709455222	27	6.183080147
2.5421	-2.251786198	27	5.916260638
2.6456	-6.202310348	27	6.373927095
2.7491	2.849619258	28	6.146057678
2.8526	6.885455049	28	6.262201689
2.9561	-2.350253017	27	6.06298454
3.0596	1.529748432	28	6.704972304
3.1631	5.667330306	25	6.323671782
3.2666	1.118924473	27	5.764055182
3.3701	6.715794817	28	6.269123969
3.4736	6.110063959	27	6.369867593
3.5771	-0.996680688	28	5.739818794
3.6806	-1.081581452	28	6.305834277
3.7841	5.502533411	27	5.92643451
3.8876	5.2612916	27	6.061430124
3.9911	9.071685732	28	6.355302256
4.0946	2.902688643	26	6.067988011
4.1981	6.960012168	26	6.649395056
4.3016	10.38841754	28	6.668674139
4.4051	10.79069112	28	6.16183152
4.5086	13.20835742	27	6.564648085
4.6121	11.73386797	28	5.874554164
4.7156	12.36911827	27	5.978389791
4.8191	15.51730356	27	7.028798806
4.9226	7.483690232	27	6.419605733
5.0261	12.58270597	27	6.607437333
5.1296	13.93157092	28	6.670288497
5.2331	14.3881967	27	6.827354877
5.3366	13.86174089	27	6.885420232
5.4401	12.8364537	27	6.702615045
5.5436	14.27759508	27	7.31721926
5.6471	17.20980654	28	6.462754831
5.7506	17.48023779	27	6.463850141
5.8541	18.84512319	27	6.52992467
5.9576	20.0332706	26	5.911048369
6.0611	18.51552398	27	6.506582562
6.1646	25.510185	27	6.398844817
6.2681	21.23287119	28	7.026525634
6.3716	21.67054289	27	6.759825857
6.4751	28.031126	26	6.84165501
6.5786	27.98754999	26	7.184400918
6.6821	26.33316023	27	6.512997439
6.7856	34.22956607	26	6.387209403
6.8891	34.47888086	27	6.458292632
6.9926	36.32023574	26	6.457120553
7.0961	34.80143784	24	7.249484403
7.1996	35.29767763	26	6.676932951
7.3031	41.51181579	26	6.652633234
7.4066	38.48534938	26	6.616248972
7.5101	42.46591433	25	6.35871182
7.6136	40.63985943	26	6.945070821
7.7171	42.62076865	25	6.537588552
7.8206	44.59703602	24	6.380069675
7.9241	56.08718383	27	6.363548847
8.0276	48.87835315	25	6.394052082
8.1311	52.31148808	24	6.382900337
8.2346	52.14346442	25	6.133430267
8.3381	46.40385341	25	6.900144367
8.4416	49.66392718	25	6.543618148
8.5451	55.2195961	26	6.311273896
8.6486	52.55670556	24	6.511605517
8.7521	56.92621878	23	6.960246716
8.8556	56.0255837	24	6.389131746
8.9591	60.68762917	24	7.460065851
9.0626	51.28574771	24	6.954194932
9.1661	62.18762894	22	6.279334035
9.2696	59.40064563	21	6.288036042
9.3731	62.98244126	25	7.184875724
9.4766	61.66902614	24	7.156042924
9.5801	70.13804906	24	7.304794156
9.6836	65.89650273	24	6.981804974
9.7871	61.51970264	22	7.382937174
9.8906	71.26579147	21	6.874716378
9.9941	67.50509755	24	8.038376208
10.0976	77.63912843	23	8.041030192
10.2011	74.45783562	23	7.472471419
10.3046	72.16412821	22	7.465990239
10.4081	80.37649415	22	7.561514511
10.5116	76.07813368	23	7.847973344
10.6151	80.30543016	22	8.680205229
10.7186	78.54786371	21	8.620002436
10.8221	71.96990196	22	7.311053342
10.9256	78.66686764	20	9.026043011
11.0291	74.12886802	20	10.35290813
11.1326	82.89002623	21	9.223352088
11.2361	78.60784705	19	7.868813915
11.3396	90.81489101	21	8.945692665
11.4431	78.14942446	19	7.665016648
11.5466	76.73068293	19	8.331270226
11.6501	75.67442059	19	8.736665759
11.7536	79.48224098	21	10.74148829
11.8571	87.84426221	20	10.21381248
11.9606	95.80731954	19	10.14730016
12.0641	90.18584015	19	9.520341014
12.1676	85.37384059	17	9.206652103
12.2711	86.16272606	18	15.58198789
12.3746	72.22749898	15	8.501445647
12.4781	85.66597676	16	9.25834918
12.5816	91.03815456	17	9.295204425
12.6851	90.22504406	16	11.46463656
12.7886	94.3329379	15	10.82171107
12.8921	92.43805888	17	11.62610925
12.9956	94.02437538	14	11.05438022
13.0991	102.4179068	16	10.1813174
13.2026	95.13393683	15	11.59398595
13.3061	101.24163	13	14.98896266
#Sla1_myo3del
t (s)	x (nm)	n	x_err (nm)
29.0835	6.7101551	12	5.2986637
29.187	-10.3310671	14	8.6981492
29.2905	-7.4884277	14	6.8491241
29.394	-2.0432455	13	6.2403163
29.4975	-7.3341573	15	4.7370791
29.601	1.3808769	13	6.2828345
29.7045	-0.3661598	15	7.3339513
29.808	-0.0645148	15	8.3233354
29.9115	-5.7185636	16	5.5574549
30.015	-13.6287953	14	4.7258972
30.1185	-2.8919104	17	5.0704934
30.222	-1.0028638	16	4.8096554
30.3255	-12.5159912	16	4.3323277
30.429	-21.5572106	17	6.4125946
30.5325	-14.8266463	17	5.3104342
30.636	-11.0466003	18	5.0043628
30.7395	-14.9132772	17	6.7636323
30.843	-12.3840561	17	6.0018315
30.9465	-15.8460898	17	5.0729106
31.05	-1.7355333	16	4.233044
31.1535	-9.3583359	17	4.3504914
31.257	-14.1568538	17	4.1223337
31.3605	-4.8547331	18	4.3366537
31.464	-1.7233309	16	6.1020794
31.5675	-4.4984471	17	5.2784533
31.671	2.3977706	22	4.1531967
31.7745	-4.4460965	19	4.3986368
31.878	-1.9712876	22	3.8657619
31.9815	2.7514049	23	3.6541729
32.085	-14.6800456	22	5.437651
32.1885	-8.1078715	22	4.352733
32.292	2.8600032	21	4.3214692
32.3955	-2.9731912	22	4.6301481
32.499	-0.9116643	23	3.8989749
32.6025	-3.5541536	21	3.0020556
32.706	-8.2679669	25	3.9069591
32.8095	-0.4650812	21	3.2295166
32.913	-6.0388359	24	4.1912913
33.0165	-0.413557	26	4.8637305
33.12	-13.0990594	25	4.2230112
33.2235	-8.9210391	27	2.9957477
33.327	-2.0975967	26	3.9099268
33.4305	-8.0939011	26	3.6469455
33.534	-4.7849851	28	3.9578196
33.6375	-4.006562	29	2.7819937
33.741	-0.5500424	27	4.6741849
33.8445	-9.2021855	28	4.1764578
33.948	-2.7105787	28	3.3129742
34.0515	-2.2500099	29	2.627021
34.155	-4.1783904	30	3.6652317
34.2585	-5.8664784	30	2.5352908
34.362	-6.4943616	25	5.0749457
34.4655	-2.0495116	30	3.443676
34.569	-5.6570857	28	4.1827186
34.6725	-12.2723397	28	3.9852889
34.776	-2.5634111	29	3.7953009
34.8795	-9.4025225	25	3.0450068
34.983	-1.6422684	30	3.5300214
35.0865	-10.8651697	28	2.8499922
35.19	-7.6832195	29	3.7526232
35.2935	-9.8169682	29	4.5211569
35.397	-15.2257798	27	2.5453504
35.5005	-11.2874444	31	2.6911495
35.604	-13.4403472	31	3.3481537
35.7075	-11.0686101	31	3.0874044
35.811	-3.6686202	31	3.0426334
35.9145	-12.6442891	32	2.8068743
36.018	-12.0797663	32	2.8162345
36.1215	-6.0984165	32	2.5820346
36.225	-2.5010216	31	2.3170339
36.3285	-12.0189496	31	3.1038456
36.432	-3.6132578	29	3.9840609
36.5355	-15.0406625	31	2.9243704
36.639	-10.2295696	31	2.9855653
36.7425	-10.5756438	31	2.5703258
36.846	-10.0461115	32	2.9488386
36.9495	-11.4350899	33	3.2039582
37.053	-12.7762581	31	2.2552389
37.1565	-12.8560151	32	2.411846
37.26	-8.3765733	31	3.0848479
37.3635	-7.4769899	32	2.271796
37.467	-8.9729246	33	2.5119218
37.5705	-8.1834211	32	2.7324287
37.674	-10.1841413	32	2.2601983
37.7775	-8.1947957	31	2.7966589
37.881	-10.568018	32	3.0117709
37.9845	-3.2344023	31	1.9558058
38.088	-8.7408905	33	2.0176716
38.1915	-5.7939462	33	2.2305135
38.295	-10.4250988	32	2.9812965
38.3985	-7.6140436	32	1.9693674
38.502	-7.7760842	33	3.0725883
38.6055	-8.8989716	33	3.1388061
38.709	-6.0972529	31	2.9377227
38.8125	-11.948608	30	2.702719
38.916	-3.8822305	32	1.7649747
39.0195	-3.4213529	32	2.1358365
39.123	-8.1300656	33	3.0934143
39.2265	-7.2566495	33	2.7907543
39.33	-9.4018915	33	2.304697
39.4335	-8.216835	31	3.0580296
39.537	-4.8129342	34	2.3607038
39.6405	-10.7647808	34	2.7442632
39.744	-6.4275686	33	2.4644843
39.8475	-5.174932	34	2.7056486
39.951	-9.619456	28	2.6580153
40.0545	-10.0560618	33	2.1556462
40.158	-8.2551275	33	2.5112929
40.2615	-13.7626164	33	2.3177557
40.365	-2.595702	30	2.8047782
40.4685	-14.5112951	31	3.0654573
40.572	-1.9518637	34	2.5010689
40.6755	-1.647486	34	1.8196216
40.779	-4.3192859	34	2.5289668
40.8825	-8.773361	32	1.8770429
40.986	-3.958174	34	2.7550009
41.0895	-1.3343151	33	2.2112201
41.193	-6.6457045	33	2.7629389
41.2965	-0.3057083	34	2.0837091
41.4	-9.2348455	33	2.3612338
41.5035	-2.871262	33	2.9467578
41.607	-3.0535224	34	2.4394989
41.7105	-2.9092441	34	2.9105711
41.814	-4.1976582	32	2.5020119
41.9175	-5.5827881	34	3.1166704
42.021	-2.8874383	33	2.5397552
42.1245	-5.2063379	33	2.5340841
42.228	-1.981022	33	2.7950492
42.3315	-1.861021	33	2.6617585
42.435	-0.7482761	33	2.2396275
42.5385	1.1044492	34	3.0541144
42.642	4.8782755	32	2.3747671
42.7455	-1.529	32	3.1428414
42.849	3.6961036	33	3.1678361
42.9525	2.7177613	33	2.6719625
43.056	-1.9042508	32	2.9575204
43.1595	-0.2189444	32	3.4168305
43.263	-0.0390855	34	2.6289755
43.3665	1.344301	32	3.0349614
43.47	2.0951152	34	2.1928417
43.5735	0.4231653	31	2.3852878
43.677	5.4875746	34	2.7844621
43.7805	4.3250571	33	2.6299879
43.884	3.3110474	34	2.6721511
43.9875	9.0751807	34	2.9659595
44.091	2.933713	32	2.4344406
44.1945	7.8677281	34	2.5951326
44.298	3.3355579	34	2.3593187
44.4015	11.5798348	31	2.5958506
44.505	9.4287391	33	3.715537
44.6085	19.200038	34	4.5136763
44.712	11.8994626	32	3.1954596
44.8155	11.8096066	32	3.3479993
44.919	10.6160324	32	3.3744016
45.0225	18.4955132	32	3.6897614
45.126	19.3233745	32	3.355559
45.2295	20.4791577	33	4.0853012
45.333	21.3124442	33	3.1508777
45.4365	19.3470045	32	4.1676824
45.54	21.5033162	33	3.5676387
45.6435	24.0520764	32	4.8132282
45.747	20.7987565	34	3.3425356
45.8505	23.9388139	33	3.4458822
45.954	19.8515401	32	4.2866086
46.0575	25.6177481	33	3.0233611
46.161	28.1846387	34	4.0467157
46.2645	35.0495149	34	3.8637353
46.368	30.6773155	32	4.1174104
46.4715	36.7897172	32	4.0453362
46.575	41.3089716	32	4.3872105
46.6785	41.2108243	34	4.1044681
46.782	48.6141847	34	3.897725
46.8855	49.1132856	33	3.6228853
46.989	52.1246089	33	3.344835
47.0925	55.2324341	33	4.5099257
47.196	53.9617338	34	3.0607076
47.2995	53.2819922	34	4.1592683
47.403	56.6373657	32	4.4080018
47.5065	54.05832	31	4.1387621
47.61	64.5755756	32	4.5719801
47.7135	63.6163253	31	3.3478469
47.817	67.935511	33	4.2564476
47.9205	71.5714145	30	3.4841623
48.024	80.4848085	33	3.1014721
48.1275	76.8421821	32	3.8042299
48.231	81.7454001	27	4.6318759
48.3345	77.6919695	34	4.2507562
48.438	79.9565074	31	4.229511
48.5415	84.2116656	33	3.8919224
48.645	89.6843291	32	4.6687045
48.7485	97.554844	33	4.3981703
48.852	88.048238	31	4.2413114
48.9555	89.2450929	30	4.8431793
49.059	83.1178942	31	4.494152
49.1625	91.3930201	30	5.3229164
49.266	89.7107938	33	4.6457922
49.3695	89.2003732	31	4.7669309
49.473	99.4112552	33	6.4730579
49.5765	95.7733594	33	5.0749074
49.68	101.7148299	30	5.8257605
49.7835	104.1571389	32	4.8868388
49.887	94.1688786	29	6.3468619
49.9905	104.2239059	29	7.2985841
50.094	106.0194193	30	6.4563725
50.1975	105.9999059	26	6.9947051
50.301	121.2343599	29	6.6127853
50.4045	112.6278283	25	7.2084553
50.508	110.5469977	29	8.0060114
50.6115	113.4005624	27	7.571131
50.715	113.4306695	26	9.1353564
50.8185	116.0206361	27	6.392334
50.922	127.0932017	23	11.5485449
51.0255	114.8452044	26	10.1381275
51.129	126.3321357	23	7.2165361
51.2325	133.4855454	24	9.9458334
51.336	157.4482332	17	9.0327566
51.4395	132.6642778	24	8.5278039
51.543	146.3595389	21	11.3902995
51.6465	137.9341167	21	12.6947599
51.75	146.4405187	21	11.3609736
51.8535	132.0908739	16	9.988941
51.957	144.0142173	18	10.8580891
52.0605	151.1930957	18	11.8876683
52.164	147.3779039	16	11.1611373
52.2675	150.5641027	17	10.6738992
52.371	154.1940746	18	13.0805154
52.4745	152.9497181	14	12.0845019
52.578	121.1497282	14	13.413206
52.6815	137.5874625	16	12.49767
52.785	149.9285046	16	14.5395246
52.8885	132.4021217	15	9.5532092
#Sla1_MYO5dupl
t (s)	x (nm)	n	x_err (nm)
-5.175	0.1849184	8	12.325889
-5.0715	-12.5640785	9	14.4726664
-4.968	4.3209268	7	5.4976529
-4.8645	-10.4906731	10	9.747179
-4.761	3.9441789	9	7.539298
-4.6575	-3.1218905	10	10.894051
-4.554	-14.1184832	10	7.1169653
-4.4505	-12.7055262	12	4.7865313
-4.347	-23.3575205	11	9.9687311
-4.2435	-3.9080302	13	9.0008191
-4.14	0.7265269	11	6.5018493
-4.0365	-5.8504679	11	7.354818
-3.933	-2.7954431	12	8.2415495
-3.8295	2.2654457	14	8.5907663
-3.726	6.4835051	11	9.3542121
-3.6225	10.0913015	12	5.8167973
-3.519	-4.6145396	14	10.1985032
-3.4155	-5.9233272	12	7.9373711
-3.312	9.6176925	12	4.1160149
-3.2085	9.7972858	15	9.7688957
-3.105	5.2632284	15	8.8359382
-3.0015	-0.5649916	16	10.4191951
-2.898	-4.8260326	14	12.604816
-2.7945	-15.2706206	16	8.418979
-2.691	-3.4840387	14	6.4304072
-2.5875	0.1495349	14	6.1595669
-2.484	-2.7381798	17	7.5798014
-2.3805	-9.012091	16	6.7529683
-2.277	-20.8452883	16	6.5031326
-2.1735	-18.1241438	17	7.6712052
-2.07	5.4239849	17	5.7594818
-1.9665	-5.3200921	19	10.0471789
-1.863	-3.6290901	17	7.3789458
-1.7595	-3.5206516	18	6.0129278
-1.656	-19.8538838	18	6.6598888
-1.5525	-2.8251473	20	5.6312661
-1.449	-14.9705259	20	8.7197197
-1.3455	-1.0443642	19	7.4637142
-1.242	-14.1858191	18	2.5739474
-1.1385	-10.6958915	19	6.019367
-1.035	-12.285868	23	3.9956679
-0.9315	2.6742682	19	5.3286204
-0.828	-5.7871692	22	4.3080078
-0.7245	-5.8602563	22	6.0375616
-0.621	-11.1703648	22	5.0274636
-0.5175	-13.534927	20	7.6462034
-0.414	-8.2879744	22	4.4363355
-0.3105	-0.8830007	21	2.3657759
-0.207	-2.9552013	21	3.8799344
-0.1035	-3.9702041	23	3.4901171
0	2.5718154	23	4.5561939
0.1035	-8.1967238	22	4.1473031
0.207	0.948895	25	5.8347582
0.3105	-7.8421904	24	3.4896744
0.414	-4.4725049	25	4.8876267
0.5175	-3.1074528	27	4.5490768
0.621	0.185253	27	4.9073289
0.7245	-4.976677	24	4.8312666
0.828	-10.2575145	28	3.587453
0.9315	-15.1986898	27	4.3715231
1.035	-1.4690725	29	3.6639701
1.1385	-8.7323441	28	3.6996651
1.242	-9.4748641	26	4.5882812
1.3455	-5.3936396	28	4.3086758
1.449	-10.6317991	26	3.9963849
1.5525	-10.6201862	27	5.4786063
1.656	-4.7350838	30	2.9070095
1.7595	-2.4264414	28	5.8541212
1.863	-5.3537921	29	3.4598721
1.9665	-1.9912691	30	4.9628892
2.07	-6.8912138	31	2.5963297
2.1735	-4.8848282	30	4.3252549
2.277	-6.4705495	31	4.5325133
2.3805	-7.100847	31	4.0455912
2.484	-9.4428325	31	3.2471187
2.5875	-9.2336381	29	3.6678438
2.691	-6.2682106	30	2.6360826
2.7945	-8.6853559	31	4.74008
2.898	2.9691075	32	4.5957242
3.0015	-9.0816397	30	2.988677
3.105	-8.9398519	32	3.3254064
3.2085	-1.302743	32	3.4188842
3.312	-13.0155742	32	3.7196921
3.4155	-2.9659652	32	4.6491418
3.519	-4.8461722	34	3.2442924
3.6225	-8.9757612	32	3.5309005
3.726	-0.9992027	31	4.0030995
3.8295	-0.166968	34	3.355674
3.933	-7.5568065	34	3.9966984
4.0365	-4.5503031	33	3.5077733
4.14	-6.4219012	33	3.127103
4.2435	-3.8324037	34	2.6716555
4.347	1.8106873	33	3.8546964
4.4505	-4.2277274	34	4.0379807
4.554	-4.554266	34	2.5125544
4.6575	-1.7342831	34	3.9024278
4.761	-4.9011273	33	3.1220536
4.8645	0.4579275	34	3.5343565
4.968	-6.1175369	33	2.003916
5.0715	-4.8340538	34	2.3131194
5.175	-2.0248969	33	4.2684603
5.2785	-0.2734098	35	2.7183396
5.382	-6.1488385	35	3.1920556
5.4855	-9.470665	35	3.802021
5.589	-6.3022254	36	3.5040022
5.6925	-5.7164098	36	3.7889295
5.796	-3.4158978	35	2.437103
5.8995	-1.2927295	33	3.6467455
6.003	-3.5384809	35	3.3797301
6.1065	-6.8477132	35	2.6503852
6.21	-6.0815352	35	3.3873568
6.3135	-4.3299123	35	3.3150578
6.417	-4.6285533	36	2.73463
6.5205	-2.8877464	36	2.117569
6.624	-3.635158	35	3.4000598
6.7275	-4.1608845	35	3.0274029
6.831	-5.0692394	35	2.2727833
6.9345	-7.2761481	36	2.8673285
7.038	-2.4286149	34	2.7155533
7.1415	-1.9558219	35	3.3919506
7.245	-6.1762248	36	1.353096
7.3485	-4.5884748	35	2.9217772
7.452	2.8363642	36	2.9319086
7.5555	-3.8879645	35	2.480777
7.659	-9.253918	35	3.2632333
7.7625	-8.2167059	34	3.0909277
7.866	1.5385429	36	2.5820728
7.9695	-1.6042226	36	2.619528
8.073	-3.4754175	36	3.7704774
8.1765	-0.8325256	36	3.0417532
8.28	-3.3503218	34	2.196107
8.3835	-4.8976035	36	2.2472198
8.487	-8.2543471	35	3.1765526
8.5905	1.1369426	35	2.3719587
8.694	0.2996016	35	2.3407072
8.7975	-4.9432326	36	3.2909332
8.901	2.4380714	36	2.5550157
9.0045	-0.2442037	36	2.9744607
9.108	-1.1356445	36	2.7240581
9.2115	5.635798	34	2.8124741
9.315	5.5271354	35	3.0864627
9.4185	2.3354395	36	3.2478243
9.522	0.9812089	35	3.5244153
9.6255	8.1434647	36	3.4139154
9.729	9.3859477	34	3.5378953
9.8325	11.2640729	35	3.2082251
9.936	9.0655903	36	3.91703
10.0395	10.8254731	36	3.5217902
10.143	16.0604839	36	3.8085336
10.2465	9.3047527	35	3.9548458
10.35	21.6385334	36	5.9118956
10.4535	28.8120531	34	4.0393966
10.557	18.9316622	36	4.1476381
10.6605	24.1768722	36	4.462293
10.764	25.5602996	36	4.0329401
10.8675	19.1865746	35	4.5602457
10.971	27.4861045	33	3.6337574
11.0745	36.2790948	35	4.8754981
11.178	37.9485261	35	4.4686893
11.2815	37.2334945	35	4.0931033
11.385	38.9452368	35	5.2806267
11.4885	42.7173303	34	4.8054749
11.592	47.3185236	35	4.6498675
11.6955	52.4349908	33	5.1536951
11.799	58.7257871	35	3.9266953
11.9025	57.3018923	35	5.3036506
12.006	57.1069779	36	3.6176197
12.1095	58.9288718	36	2.9593541
12.213	59.0312244	35	5.0090933
12.3165	65.088242	34	4.4429061
12.42	73.7524865	35	4.5843229
12.5235	73.1707095	35	3.6668411
12.627	73.1087512	34	3.2400105
12.7305	75.3551441	34	3.2968881
12.834	82.4961621	36	3.0175456
12.9375	80.6939671	35	3.1700906
13.041	80.5330566	35	4.0341336
13.1445	81.4269201	34	3.8583125
13.248	87.3351026	35	3.5871521
13.3515	95.3428217	34	4.4228768
13.455	88.6108965	35	4.1723146
13.5585	95.1087391	36	3.47363
13.662	92.1533461	35	4.7486197
13.7655	96.4497438	32	3.6145059
13.869	102.1446279	36	6.6697238
13.9725	103.8146214	35	5.7834733
14.076	123.5708877	35	6.4673822
14.1795	108.0515254	33	8.3764571
14.283	123.3266229	33	5.3891962
14.3865	116.5877282	32	7.3721856
14.49	126.9692328	35	6.6624306
14.5935	132.413198	32	5.2108232
14.697	127.8884833	30	6.1853705
14.8005	118.1285341	33	5.1948487
14.904	124.6349719	31	7.8470242
15.0075	127.185119	31	5.1498807
15.111	137.3385904	33	7.3058915
15.2145	126.4072397	30	5.3581457
15.318	125.5725985	30	5.192064
15.4215	124.3457286	31	7.223509
15.525	123.4767457	31	9.0811675
15.6285	136.4893227	28	10.3595055
15.732	135.4192713	29	9.2706751
15.8355	141.4082452	27	12.4131299
15.939	140.0191911	27	11.964665
16.0425	129.4725287	24	13.3660177
16.146	132.2839132	27	8.398263
16.2495	138.8116401	25	11.7580805
16.353	145.426746	21	10.3878796
16.4565	131.7997818	22	12.8155152
16.56	146.1906792	20	9.9020999
16.6635	129.9838301	20	13.2795607
16.767	137.8465668	21	11.8199345
16.8705	132.9346339	19	11.429709
16.974	143.3862826	20	12.3259801
17.0775	149.0564191	16	12.9923742
17.181	146.9394228	17	10.339926
17.2845	126.0909412	15	19.6050933
17.388	154.590567	14	12.0646497
17.4915	128.0745212	14	16.7173318
17.595	131.7915234	12	19.4511255
17.6985	147.0695752	12	22.4740968
17.802	142.1081933	10	30.7747966
17.9055	113.117873	12	25.7180135
18.009	112.371531	14	23.4672768
18.1125	133.8968454	9	20.1246806
18.216	123.2991543	10	13.4088466
18.3195	141.2893316	10	26.5253942
18.423	144.3864175	10	15.5903703
18.5265	118.9417162	10	23.5502498
#Sla1_WTWT
t (s)	x (nm)	n	x_err (nm)
23.9085	-18.0464547	23	3.7866208
24.012	-1.672128	22	3.0198287
24.1155	-2.9647763	24	5.4307828
24.219	-6.2065441	23	5.5859406
24.3225	-7.2087531	26	3.4546647
24.426	-8.2410951	26	4.1354102
24.5295	-4.264243	25	4.0444423
24.633	-3.1082405	25	5.4767572
24.7365	1.8556457	25	4.2957035
24.84	-3.7798688	25	3.9959214
24.9435	-2.3748669	26	5.0240322
25.047	-5.4842901	29	3.3630423
25.1505	-0.1944496	29	5.0616615
25.254	-0.3243584	28	2.6799179
25.3575	-13.5307069	27	2.6255481
25.461	-3.7701776	29	2.8687856
25.5645	-10.1913365	29	3.6352057
25.668	0.4233509	30	3.9126618
25.7715	-8.0160082	30	3.5327427
25.875	-9.9526345	30	3.5058802
25.9785	-4.5915209	33	4.2953798
26.082	-5.3147402	32	3.7927498
26.1855	-6.7374413	33	3.7614799
26.289	-8.8260437	32	4.1116754
26.3925	-0.5067327	30	3.5341238
26.496	-1.5066232	30	3.8206217
26.5995	-8.5368155	34	2.7419039
26.703	-4.264268	28	3.3597578
26.8065	-4.5426491	32	2.6468257
26.91	-8.1196532	32	3.1341255
27.0135	-10.4066199	32	3.6663261
27.117	-1.9934595	31	3.6120611
27.2205	-3.5669019	33	3.5268343
27.324	-9.3951411	32	2.9093845
27.4275	-1.8119586	34	2.0781495
27.531	-7.1448503	34	4.013387
27.6345	-2.9144594	34	3.3733155
27.738	-2.2738173	33	2.1430574
27.8415	-7.4459549	34	3.1694173
27.945	-5.4666195	33	3.2669681
28.0485	-1.39348	36	3.0442133
28.152	-6.3686599	34	2.7278179
28.2555	-2.9144502	34	3.6482368
28.359	-7.2296785	33	3.4231834
28.4625	-7.0915329	36	3.6951726
28.566	-6.0119523	34	3.1150452
28.6695	-4.43948	38	4.0744169
28.773	-1.7353165	38	2.4506693
28.8765	-5.3988608	35	3.8735656
28.98	-0.9243999	35	2.7652441
29.0835	-4.3275904	36	3.742597
29.187	-4.7994239	37	2.5296669
29.2905	-3.7300126	35	2.2085462
29.394	-0.195941	38	2.6919551
29.4975	-4.8202814	37	2.4000375
29.601	-4.5777423	37	2.5912486
29.7045	-5.5573361	37	2.0946571
29.808	-5.0813843	37	2.4089752
29.9115	-2.444756	38	2.5754259
30.015	-6.8247018	37	2.0840002
30.1185	-8.289324	40	1.8062654
30.222	-0.0304964	40	2.8934667
30.3255	-0.5584208	40	2.2807499
30.429	-5.0260589	39	2.1858229
30.5325	-7.0840951	38	2.8606621
30.636	-3.7713031	37	2.8823426
30.7395	-4.5970202	40	2.3973511
30.843	-4.9780167	40	1.5148519
30.9465	-1.9410054	39	2.0475348
31.05	-2.4312556	40	2.4912964
31.1535	-3.3975965	40	3.1992807
31.257	-6.2676461	41	2.1484216
31.3605	-6.1245174	41	2.33017
31.464	-7.5628573	39	2.2073429
31.5675	-2.8104774	41	2.12149
31.671	-7.2527191	41	2.5827335
31.7745	-6.9406071	41	2.1502986
31.878	-2.3052598	42	2.7283015
31.9815	-1.2432832	43	1.6826148
32.085	-2.9793	42	2.283687
32.1885	-6.5299394	44	2.1110414
32.292	-7.3363846	42	2.4789781
32.3955	-7.5672603	44	2.1808953
32.499	-2.9362315	43	2.3770809
32.6025	-3.775126	44	2.0812976
32.706	-0.2959778	43	3.0819597
32.8095	-1.3314997	43	2.5343609
32.913	2.2296041	43	2.6467765
33.0165	-2.1162666	44	2.3631751
33.12	-5.3304208	45	2.664679
33.2235	-4.3888805	45	1.675918
33.327	-0.4214294	45	1.8785015
33.4305	-0.795348	44	2.1844555
33.534	-7.9294949	43	2.3451933
33.6375	0.2754128	45	2.2054854
33.741	-5.0210998	44	2.0488304
33.8445	-2.6630359	42	1.8378896
33.948	-7.4379224	43	2.2444089
34.0515	0.8756653	44	2.0001496
34.155	-0.4178567	43	2.1996051
34.2585	-0.8297084	45	1.9049724
34.362	-5.561097	46	2.2757239
34.4655	0.5132157	44	2.9149601
34.569	-3.4796465	47	2.2607342
34.6725	-3.3963192	47	1.8729889
34.776	-2.7777837	47	1.86643
34.8795	-2.6358201	47	1.7275085
34.983	-2.6280558	49	2.0457659
35.0865	0.3458257	47	2.0428137
35.19	-4.810389	45	2.4053636
35.2935	-5.7116043	46	2.1411879
35.397	-0.1761424	46	1.75297
35.5005	-4.2014922	47	2.6529291
35.604	-1.7474408	47	2.4615511
35.7075	-7.6961384	45	2.3280304
35.811	-5.9585363	47	1.9614086
35.9145	-3.8184782	48	1.5253412
36.018	-2.4448091	48	1.6856144
36.1215	-1.2602455	44	2.2291863
36.225	-8.6051	47	2.1780822
36.3285	-4.4810084	48	1.8329377
36.432	-4.7540247	46	1.9126492
36.5355	-2.8982373	48	2.1087059
36.639	-3.5381782	46	2.4342044
36.7425	-2.0236628	47	2.0238179
36.846	-5.3259074	47	2.6300249
36.9495	2.3265454	47	2.145864
37.053	-0.6741481	47	1.4764342
37.1565	-1.4418497	48	2.2263488
37.26	-6.3330404	47	2.3070076
37.3635	-2.2634824	47	2.1501162
37.467	-5.6217376	47	2.3465372
37.5705	-4.4788529	48	2.1871215
37.674	-4.1790009	47	2.67443
37.7775	-3.3867817	46	2.3567526
37.881	0.9278893	47	1.8261213
37.9845	-1.3223941	47	2.1163777
38.088	-2.23967	47	1.5724158
38.1915	-2.4208595	46	2.1525795
38.295	-5.7739476	47	2.478804
38.3985	-3.8301093	47	2.0451354
38.502	-5.62111	48	1.9814629
38.6055	-4.5220619	49	2.1048473
38.709	0.392631	49	2.2715862
38.8125	-2.4793608	48	2.1038186
38.916	-0.7792546	48	2.6916547
39.0195	-1.9834072	48	2.3908239
39.123	-5.2176835	47	1.7722323
39.2265	-1.5312215	47	2.4302482
39.33	-4.8408198	48	2.4983232
39.4335	-3.7831223	48	2.1029358
39.537	-3.7151572	48	1.6082157
39.6405	1.1286959	47	1.8285126
39.744	-2.8493186	48	2.0149642
39.8475	-2.9065321	49	2.242389
39.951	-4.8410796	48	2.3105306
40.0545	-2.5962707	49	2.3378647
40.158	-1.3660538	49	2.4768186
40.2615	-0.2522226	49	1.9887587
40.365	-2.1862227	49	1.9835815
40.4685	-3.8967987	48	2.2335369
40.572	-0.0680244	48	2.0783735
40.6755	-3.4163443	47	1.7383613
40.779	-1.5028256	47	2.4410795
40.8825	-0.8270904	49	2.1359685
40.986	-1.4856177	48	2.8329999
41.0895	-0.3979045	49	1.9575765
41.193	2.6092363	48	1.8323958
41.2965	0.7224266	49	2.2655168
41.4	2.6771161	47	1.9876611
41.5035	-3.70E-03	49	2.2460532
41.607	-0.6107374	48	2.0761449
41.7105	1.2606211	48	2.099131
41.814	2.422835	49	1.2113496
41.9175	-0.8966715	49	2.5064671
42.021	-0.8098266	47	1.6949945
42.1245	-2.6906169	47	2.6110796
42.228	5.7325969	48	2.3255549
42.3315	2.216614	48	2.43786
42.435	1.4977467	48	1.93176
42.5385	2.6721198	48	1.9959317
42.642	2.4807811	48	2.0396972
42.7455	2.7472512	49	2.0738002
42.849	3.2054088	49	1.9674107
42.9525	5.024467	48	2.6094237
43.056	2.5878833	48	2.7277038
43.1595	5.0836243	49	1.8820939
43.263	5.9582367	48	1.8928088
43.3665	5.6656566	48	2.7538692
43.47	12.877649	46	2.3044622
43.5735	8.3489249	46	2.6706173
43.677	12.3993233	47	2.079083
43.7805	11.0749421	49	2.404653
43.884	9.2014054	48	2.1061451
43.9875	14.2213337	49	2.096942
44.091	20.1521583	48	2.908788
44.1945	18.4604556	49	3.0560243
44.298	17.44943	48	2.8956925
44.4015	21.744002	48	3.2262642
44.505	21.9529883	47	2.9271965
44.6085	20.559776	49	2.629045
44.712	22.1618605	49	3.0377714
44.8155	26.3469548	48	2.1053249
44.919	27.9037502	49	2.9562943
45.0225	28.5456527	49	3.0813039
45.126	33.8091416	49	2.8419222
45.2295	31.99255	47	2.6897688
45.333	30.6180826	49	2.7304183
45.4365	34.2850442	47	3.7394039
45.54	38.7452309	48	3.312606
45.6435	40.7286509	49	3.4362
45.747	42.6547498	48	3.9780116
45.8505	43.0754666	47	3.2812862
45.954	48.8411667	49	3.7425937
46.0575	50.7297213	49	3.3731167
46.161	54.0379001	49	3.7476635
46.2645	53.0431832	48	2.8748331
46.368	56.4381861	48	3.4520075
46.4715	57.1733478	49	3.0322802
46.575	63.8520606	47	3.0338484
46.6785	59.4060896	48	3.2925999
46.782	65.0695293	48	3.6295356
46.8855	63.0534008	46	2.9938587
46.989	66.0745887	48	2.8338231
47.0925	72.0639766	48	3.0978862
47.196	68.3401957	47	3.3412241
47.2995	69.7966964	45	3.2900303
47.403	75.9587742	47	2.7654663
47.5065	79.5999806	48	2.5688652
47.61	83.4398018	45	2.925511
47.7135	80.9876307	49	2.9723557
47.817	83.05327	48	2.969788
47.9205	82.7348644	49	2.6220439
48.024	89.0278578	47	2.6966874
48.1275	87.8548554	45	2.551774
48.231	85.6149449	47	3.4019801
48.3345	93.5174807	47	2.7518192
48.438	89.6206091	48	3.265697
48.5415	93.5841578	47	3.5230383
48.645	95.978839	44	2.9335287
48.7485	98.4361797	45	3.6616445
48.852	95.7984498	43	3.8709367
48.9555	103.6453656	44	4.6269409
49.059	99.7331182	44	3.9296294
49.1625	101.3769643	44	4.4099641
49.266	100.658297	43	3.7487918
49.3695	108.2105601	42	5.138152
49.473	105.7266746	44	4.5813716
49.5765	107.4607174	41	3.8422093
49.68	106.3529997	41	5.7304559
49.7835	118.0646148	42	5.0848226
49.887	110.9407657	42	4.5162777
49.9905	116.8145171	43	4.6709718
50.094	117.8906188	43	6.0810425
50.1975	117.3811538	41	5.3097129
50.301	119.2054929	42	5.6779003
50.4045	117.3717974	36	6.220623
50.508	126.8957485	38	5.7980583
50.6115	116.4151532	38	6.2195355
50.715	120.9090245	40	7.5918726
50.8185	111.5193797	41	6.4718853
50.922	114.3319944	38	6.5297302
51.0255	120.2222969	37	5.3669599
51.129	130.9883878	35	6.6563469
51.2325	127.6205341	35	5.1956509
51.336	112.776938	38	8.2094133
51.4395	125.2702402	36	6.5216359
51.543	120.1062599	34	6.3896394
51.6465	123.8019354	33	8.2558877
51.75	127.9695068	31	7.6168137
51.8535	124.4091391	32	7.2465875
51.957	130.5206726	30	7.7500836
52.0605	116.7509799	32	7.0206947
52.164	122.0183401	29	7.582893
52.2675	131.6467235	26	9.6052791
52.371	136.9029007	31	6.3586795
52.4745	129.7907819	32	5.9384296
52.578	124.955165	27	6.8597691
52.6815	133.7854076	31	9.3849792
52.785	130.6661499	27	10.3700176
52.8885	137.4381644	28	7.5136961
52.992	140.1042464	26	7.9268297
53.0955	142.0125861	27	9.4647452
53.199	133.585949	25	6.7800322
53.3025	147.7035776	25	8.4462336
53.406	143.8194745	23	7.9608869
53.5095	155.4550467	23	7.3670619
53.613	149.1135524	23	9.1267673
53.7165	147.6638763	22	11.3989522
53.82	133.9359547	24	9.3121026
53.9235	147.6460428	19	13.2540976
54.027	128.3765797	22	6.8457277
#Sla1_WTmyo5del
t (s)	x (nm)	n	x_err (nm)
-7.6722	1.5301689	15	3.2591821
-7.5376	-8.2318381	17	4.2370716
-7.403	-3.7312113	19	3.1748805
-7.2684	0.2249852	17	4.3140802
-7.1338	0.0832615	16	6.3048418
-6.9992	-2.2451673	19	2.8281808
-6.8646	-2.0227224	18	4.4864279
-6.73	-4.8138003	18	7.6702736
-6.5954	-17.305513	19	3.4882866
-6.4608	-5.3625309	20	5.3598462
-6.3262	-9.793333	20	5.8566414
-6.1916	-1.5951057	20	5.3383056
-6.057	-0.9769435	19	3.535049
-5.9224	-8.618375	20	4.1738382
-5.7878	-9.9923573	19	4.2723091
-5.6532	-6.9676487	20	4.4701831
-5.5186	-0.0371526	19	5.5577166
-5.384	-7.1520139	21	5.3563367
-5.2494	0.0302387	20	5.3099504
-5.1148	-6.1319187	22	4.131381
-4.9802	-3.8020644	22	4.3819571
-4.8456	-0.0194691	23	5.0056563
-4.711	-6.3518251	22	3.9412452
-4.5764	6.229644	23	4.654257
-4.4418	-3.1316966	24	4.9425934
-4.3072	-1.1195296	23	3.9859051
-4.1726	-0.2370027	24	3.1061819
-4.038	-6.6061556	25	4.1591534
-3.9034	-10.7504095	22	2.8999396
-3.7688	-7.4699698	25	3.5602472
-3.6342	-5.7026313	26	1.7750103
-3.4996	-3.7558785	27	3.8750155
-3.365	0.5265677	26	3.1191924
-3.2304	-1.0962243	27	3.2058065
-3.0958	-2.8305826	28	3.6154833
-2.9612	-1.6525377	29	2.8729827
-2.8266	-3.4410668	28	4.3963956
-2.692	-13.745483	29	4.0273663
-2.5574	-5.9704808	30	3.5582709
-2.4228	-4.9972017	29	4.159992
-2.2882	-1.3608751	28	2.9060301
-2.1536	-3.3186343	29	4.1861726
-2.019	-2.5625116	27	2.2281529
-1.8844	-5.2029496	29	4.4944823
-1.7498	-3.080614	31	3.4114895
-1.6152	-1.9064155	32	2.4087425
-1.4806	2.4878879	34	2.7395063
-1.346	-8.0322072	33	2.6848708
-1.2114	-3.6491353	34	3.6104274
-1.0768	-8.2743807	34	3.1689873
-0.9422	-5.0279279	32	4.4698972
-0.8076	-7.2261559	34	4.3172213
-0.673	-3.9141768	34	4.0184325
-0.5384	-3.4706353	33	3.4243366
-0.4038	-1.9129905	36	2.6389284
-0.2692	-0.2943419	36	3.3042826
-0.1346	-7.8435001	36	2.9949749
0	-3.6524549	37	3.3269038
0.1346	-4.4236708	39	3.8386345
0.2692	2.3707774	38	2.804443
0.4038	-4.8227023	38	2.2438849
0.5384	-3.1233054	38	3.3103551
0.673	-5.9282294	38	2.979705
0.8076	-7.4643588	39	4.1147963
0.9422	-1.0745103	40	2.2451415
1.0768	-4.4586361	40	2.8327201
1.2114	-8.3680994	39	3.1110359
1.346	-1.7081519	40	2.4228294
1.4806	-0.5516522	40	2.2698776
1.6152	0.1818338	38	2.4958456
1.7498	-1.5975543	40	2.3620398
1.8844	-2.5029947	39	1.88236
2.019	-2.616468	40	2.9715255
2.1536	-0.8332805	41	2.1951024
2.2882	-7.4157227	41	3.0131538
2.4228	-1.068235	40	2.5812015
2.5574	-3.8975376	42	2.7153302
2.692	-2.1442907	41	2.0282949
2.8266	-4.542189	43	2.0253825
2.9612	-0.9925947	43	2.5200369
3.0958	-3.8122046	44	2.4285401
3.2304	-3.844953	41	2.482222
3.365	2.3079929	42	2.1025659
3.4996	-10.5368247	43	2.3325973
3.6342	-4.2676144	44	2.265396
3.7688	-4.5384495	44	2.6852189
3.9034	-3.4694743	42	2.5080765
4.038	-5.56319	44	3.1815377
4.1726	-1.6609977	43	2.5518241
4.3072	0.3907076	44	2.3749435
4.4418	-0.6781839	44	2.0710498
4.5764	-1.7766171	43	2.3020738
4.711	-1.6342905	43	2.2870336
4.8456	-0.8830603	44	1.7454229
4.9802	2.287945	43	2.7458868
5.1148	-5.0966422	44	2.7098488
5.2494	-4.6627664	44	2.7974334
5.384	-2.5823016	44	1.9005058
5.5186	-0.7148022	44	2.355577
5.6532	-4.923821	43	2.7400739
5.7878	-3.4405551	43	1.6850554
5.9224	-3.273897	44	2.1471954
6.057	-3.4156262	44	2.0008789
6.1916	-5.4397997	44	3.1614368
6.3262	-3.9989991	43	2.2419391
6.4608	-6.9169112	44	2.1206902
6.5954	-3.1751195	44	1.7849821
6.73	-6.151683	44	2.4628127
6.8646	-6.7967113	44	1.9637945
6.9992	-5.7488256	43	2.4741917
7.1338	-8.6112763	44	2.1704012
7.2684	-3.961262	44	1.8683478
7.403	-3.2759789	44	1.8697744
7.5376	-5.1701747	43	1.6924581
7.6722	-2.9514447	44	2.0992383
7.8068	-2.7231967	44	2.0794761
7.9414	-1.1089629	44	1.6877093
8.076	-0.3458766	43	2.1760562
8.2106	-1.9526748	44	2.097183
8.3452	-2.6885927	44	2.1097474
8.4798	-1.312767	44	2.1240358
8.6144	-2.0653225	43	2.5132125
8.749	-3.0107687	44	2.5872183
8.8836	-0.3776299	44	2.1752636
9.0182	-0.0446699	42	1.8892462
9.1528	-3.7936965	43	2.2555667
9.2874	-0.2887396	44	2.7026118
9.422	-0.4638767	44	2.1722012
9.5566	1.5579713	44	2.2078479
9.6912	-1.04532	44	2.0870319
9.8258	1.6497497	44	1.9137668
9.9604	0.506187	44	2.0916782
10.095	2.4779559	44	2.2674381
10.2296	-0.2573906	44	1.8900029
10.3642	0.2194553	44	2.1785502
10.4988	2.7346968	44	1.5412437
10.6334	1.3962851	44	2.3470037
10.768	2.3024322	44	1.9998726
10.9026	4.0315957	44	2.4513049
11.0372	3.7583381	42	2.0621485
11.1718	2.3095816	44	2.8834417
11.3064	6.2018227	44	2.2206659
11.441	6.6710248	44	2.8743883
11.5756	6.0231922	44	2.0156982
11.7102	6.0599104	44	2.5203638
11.8448	6.4558984	44	2.1122123
11.9794	5.055758	42	2.7093218
12.114	8.5610723	42	2.7055507
12.2486	11.2584818	44	2.7829965
12.3832	10.0910821	44	2.3554942
12.5178	7.9807331	44	2.0924897
12.6524	13.7470235	44	3.3900979
12.787	13.1798796	44	2.3520591
12.9216	19.3184586	44	4.3591348
13.0562	18.1582086	44	2.5811626
13.1908	12.9928379	44	3.7294605
13.3254	21.9240013	42	4.0684907
13.46	16.0041242	43	4.0945865
13.5946	25.2356712	42	4.0379667
13.7292	19.0160819	43	3.6832554
13.8638	21.4241987	43	4.2956681
13.9984	23.1376656	43	4.7065568
14.133	34.0532418	42	5.1531296
14.2676	31.9895617	43	4.739916
14.4022	31.7925221	44	4.9522055
14.5368	31.2452968	43	4.9936427
14.6714	41.8848787	44	4.7660842
14.806	43.362531	43	5.0438065
14.9406	43.3805736	43	4.9710922
15.0752	45.4582415	43	4.6829946
15.2098	44.9563661	42	5.6167819
15.3444	50.833109	43	4.3759914
15.479	60.2260144	44	5.9791003
15.6136	57.4773472	43	4.3626593
15.7482	54.7138796	43	5.9067737
15.8828	58.8438148	43	5.0797027
16.0174	62.6911735	41	4.7550086
16.152	70.0514851	43	5.0637006
16.2866	70.2046479	42	5.4881382
16.4212	70.3814751	41	3.6470332
16.5558	65.6772211	43	5.1232524
16.6904	76.5728892	43	5.3679196
16.825	74.0528632	42	5.0474989
16.9596	86.5271956	41	5.2059828
17.0942	79.0992767	41	4.9103145
17.2288	82.7021444	41	5.1858816
17.3634	88.8958521	41	6.181055
17.498	88.9777923	40	5.5184866
17.6326	92.9109018	41	4.396653
17.7672	91.8083821	38	4.1355996
17.9018	94.8336515	38	4.252943
18.0364	95.9412109	37	5.5517243
18.171	101.7540252	39	5.1291268
18.3056	98.2380783	37	4.4353088
18.4402	101.691567	36	4.441344
18.5748	108.9226685	39	4.1494395
18.7094	97.3494407	37	4.3713901
18.844	106.5275433	37	5.5974947
18.9786	118.3225733	35	4.7571546
19.1132	118.6244695	38	5.9265015
19.2478	114.8635082	36	5.9575502
19.3824	128.7218994	33	5.8001564
19.517	123.9821569	35	5.7635998
19.6516	125.8142192	35	5.4971045
19.7862	134.6036099	34	5.0912789
19.9208	141.269725	32	6.980575
20.0554	144.9564711	33	5.5185235
20.19	139.8342064	32	6.5895151
20.3246	143.9899599	31	6.8932469
20.4592	137.7367713	31	4.8777449
20.5938	147.350232	30	5.6263791
20.7284	146.1234272	28	7.0360336
20.863	142.6612339	27	7.7897471
20.9976	152.5512509	29	9.6878539
21.1322	130.4817343	23	9.0836393
21.2668	135.8953882	23	9.436401
21.4014	139.833889	24	10.3392645
21.536	135.6102847	20	10.7249183
21.6706	153.9050533	22	8.4240742
#Sla1_myo5delmyo5del
t (s)	x (nm)	n	x_err (nm)
-6.003	-9.708697	20	4.922741
-5.8995	-2.3841347	18	7.1396124
-5.796	-6.9103732	22	4.5897886
-5.6925	-8.1875819	21	2.7426149
-5.589	-10.0324292	22	3.6652188
-5.4855	-5.8252027	23	1.6901705
-5.382	-18.9818238	21	5.5074123
-5.2785	0.8410432	21	3.4930461
-5.175	-8.6461392	23	2.8307832
-5.0715	-8.4944995	20	2.1205877
-4.968	-10.9493227	25	2.9854537
-4.8645	-10.2634334	22	3.6130199
-4.761	-14.4519836	23	4.5586161
-4.6575	-11.3821108	22	4.5872977
-4.554	-0.2227972	20	3.9579215
-4.4505	-7.5955179	21	3.4942048
-4.347	-8.2300819	21	2.3154578
-4.2435	-5.5112378	19	3.3581796
-4.14	-10.8113991	24	3.800787
-4.0365	-1.3917097	27	1.5984238
-3.933	-2.8085582	22	2.9853537
-3.8295	-6.0610734	26	3.0294936
-3.726	-9.2005627	25	3.5296018
-3.6225	-3.5386465	23	2.5766012
-3.519	-3.1879181	25	2.7864409
-3.4155	-5.1750042	28	2.20667
-3.312	-4.8054401	25	3.0949692
-3.2085	-9.4135272	23	3.4808147
-3.105	-8.213699	25	2.6194983
-3.0015	-7.8768417	26	3.4543606
-2.898	-9.796249	27	3.0177406
-2.7945	-7.6789757	26	2.4122645
-2.691	-3.9663435	28	1.9037251
-2.5875	-9.0575443	25	2.0920227
-2.484	-7.1511677	28	2.8700185
-2.3805	-6.8685714	25	2.7337946
-2.277	-7.7232413	30	2.2180511
-2.1735	-3.7296191	29	2.9290758
-2.07	-8.5322013	30	2.2310586
-1.9665	-4.8273175	26	2.0190503
-1.863	-9.2146536	29	3.2616529
-1.7595	-7.138664	31	1.8694407
-1.656	-7.0823303	30	2.3815131
-1.5525	-9.6418572	31	2.5712005
-1.449	-11.8883064	33	3.7101013
-1.3455	-8.100041	34	2.3777615
-1.242	-8.5619853	32	2.4062118
-1.1385	-7.4090212	34	2.6945814
-1.035	-11.6842311	33	2.5209435
-0.9315	-10.33377	36	3.2276126
-0.828	-9.13678	33	3.1716942
-0.7245	-4.748872	34	3.1799665
-0.621	-7.3573461	33	2.0710219
-0.5175	-9.2843203	33	3.0014771
-0.414	-5.6740382	37	2.5116874
-0.3105	-5.8714919	37	2.3748702
-0.207	-9.2078252	37	3.1848783
-0.1035	-10.9212424	35	2.7127372
0	-9.5764693	38	3.0689915
0.1035	-6.4638915	36	2.5070943
0.207	-13.2049569	38	2.901395
0.3105	-7.8324131	36	2.8706438
0.414	-7.1086142	38	3.3252897
0.5175	-8.2660078	36	2.7658972
0.621	0.9142951	38	2.0249622
0.7245	-9.4148966	41	2.2618001
0.828	-10.1632803	41	1.9366886
0.9315	-8.8930761	40	2.5469258
1.035	-9.7245443	40	1.9778163
1.1385	-9.5357432	38	2.0821199
1.242	-3.1901286	37	2.0702619
1.3455	-8.7366922	40	2.3019034
1.449	-5.4913597	41	2.2048931
1.5525	-8.9668051	41	2.1786552
1.656	-11.8444615	44	2.1436633
1.7595	-7.8679395	42	1.9337258
1.863	-3.8911787	41	1.6382444
1.9665	-9.4767604	41	2.1263613
2.07	-8.0907121	41	2.2035678
2.1735	-9.6889372	41	1.7429799
2.277	-8.9771418	43	3.0240275
2.3805	-10.1275672	42	2.0776272
2.484	-10.515828	44	2.2095095
2.5875	-9.0331585	43	2.0800037
2.691	-4.2162592	43	2.2843597
2.7945	-6.9258592	43	2.4010921
2.898	-5.2187716	44	1.7666522
3.0015	-7.8864385	43	2.307107
3.105	-8.6682401	44	2.0248545
3.2085	-4.3580597	46	2.0700437
3.312	-8.9311779	43	1.8530354
3.4155	-9.0674298	43	2.0184828
3.519	-6.372239	44	1.9464211
3.6225	-5.0626067	44	1.8673409
3.726	-10.0240146	44	1.9310658
3.8295	-9.8300953	45	2.2863915
3.933	-9.3510634	47	2.1178354
4.0365	-4.200178	43	1.3669739
4.14	-7.4156261	45	2.2841983
4.2435	-5.301387	44	2.5016119
4.347	-2.6834215	44	1.7855207
4.4505	-9.6453072	42	2.5148186
4.554	-8.578031	44	2.1135553
4.6575	-4.2344725	45	2.5742368
4.761	-5.9777247	46	1.9329895
4.8645	-3.9996847	47	2.2053896
4.968	-6.8848736	47	1.6461897
5.0715	-6.2823119	45	2.4549201
5.175	-5.6651358	45	1.6150464
5.2785	-4.832119	48	1.8038705
5.382	-2.1667842	44	2.3042659
5.4855	-6.2375378	46	2.4073691
5.589	-6.6704083	46	1.7649473
5.6925	-2.8643247	47	1.8875221
5.796	-8.78493	46	1.6855456
5.8995	-1.4504372	46	2.4787465
6.003	-1.9212989	46	1.4438473
6.1065	-5.8252628	47	1.7622772
6.21	-4.3584429	45	1.8375887
6.3135	-4.7156825	44	1.7139515
6.417	-2.1843168	47	2.0927431
6.5205	-4.1913168	48	1.9527854
6.624	-4.7677768	45	1.8606978
6.7275	-1.7236425	45	2.2653773
6.831	-2.2466127	46	1.7187383
6.9345	-0.8075575	46	1.7837912
7.038	1.5950581	47	2.3854342
7.1415	-0.5216842	46	2.2454048
7.245	-4.4749525	47	2.1632226
7.3485	2.1385212	46	2.1457762
7.452	2.1926906	45	2.5029437
7.5555	-2.5536316	46	2.0976618
7.659	1.7903502	45	2.7521693
7.7625	-5.1306797	45	1.5406393
7.866	3.804917	43	1.3954315
7.9695	-0.5851539	47	1.8803771
8.073	-4.0464748	47	2.3643533
8.1765	0.6757553	49	1.924616
8.28	1.0803238	48	2.3997057
8.3835	2.1730862	48	2.5238285
8.487	2.5898234	48	2.3609738
8.5905	2.5484694	48	2.0776901
8.694	4.5360476	45	2.4356266
8.7975	3.5071185	48	1.745312
8.901	2.3375174	48	1.6834819
9.0045	3.8559439	45	2.4658875
9.108	3.6049015	47	1.7659336
9.2115	1.3206501	48	1.6809741
9.315	3.5457288	48	1.7583109
9.4185	3.0927561	48	2.3831771
9.522	5.2491331	48	2.3434012
9.6255	4.0799025	47	2.1920555
9.729	5.803022	48	2.0969982
9.8325	6.0368819	48	1.8435837
9.936	12.7817533	47	2.1126372
10.0395	9.3261029	46	1.8879855
10.143	11.4875035	47	1.8783889
10.2465	8.9431829	49	2.2853226
10.35	9.6873878	49	2.1363708
10.4535	12.6867311	48	2.312924
10.557	12.4061281	48	1.8619323
10.6605	11.3804451	48	2.5311151
10.764	14.3350795	47	2.4809705
10.8675	17.1128362	49	1.9097632
10.971	9.1245059	49	2.2084473
11.0745	17.3542205	49	2.7898279
11.178	13.234224	49	2.1370345
11.2815	18.9190267	47	2.3879199
11.385	21.0336885	47	2.1679879
11.4885	14.3269981	49	2.3664408
11.592	16.2332521	49	2.1646117
11.6955	20.8326757	47	2.6166636
11.799	16.6265841	48	2.4065
11.9025	22.5956557	47	2.7397415
12.006	23.7241579	47	2.3966721
12.1095	24.1129391	46	2.8165971
12.213	22.2249711	46	2.415015
12.3165	28.2850446	45	2.6890827
12.42	29.1432294	49	3.0276946
12.5235	28.1093047	49	2.6901889
12.627	30.3332236	47	3.3889153
12.7305	33.5366385	49	2.6047959
12.834	31.1807017	48	2.5882032
12.9375	37.3256573	48	2.3436367
13.041	39.4094233	45	2.6171997
13.1445	40.6976654	47	2.4853056
13.248	41.2491861	47	2.7344281
13.3515	38.0884242	44	2.9146878
13.455	36.0089117	43	3.2672159
13.5585	39.6889365	47	2.0130373
13.662	43.6681218	46	2.474116
13.7655	44.9559401	45	2.4759171
13.869	43.5892275	45	2.277847
13.9725	45.1038232	45	2.9123325
14.076	43.5249654	43	2.3726198
14.1795	44.2534992	45	2.4343934
14.283	55.6132163	41	2.6303604
14.3865	51.8687697	44	2.5804464
14.49	52.6950108	44	2.1772508
14.5935	49.1814949	43	2.993171
14.697	55.9990998	43	2.7256494
14.8005	51.7950215	41	2.3310271
14.904	52.4421675	46	2.7757727
15.0075	53.64879	41	3.1320494
15.111	58.0567467	44	3.2888391
15.2145	55.1459978	41	3.1047983
15.318	60.6778006	45	2.8669506
15.4215	62.5547964	40	2.8209615
15.525	59.1307918	39	2.9115861
15.6285	58.9575719	38	2.5112541
15.732	59.4200194	37	3.6355077
15.8355	61.6068552	38	2.4483254
15.939	66.6160841	38	3.0351193
16.0425	64.5711026	37	3.1272948
16.146	69.5474951	39	2.6613904
16.2495	63.4615978	40	3.2006851
16.353	69.3892031	34	4.4676037
16.4565	64.7658668	36	3.4673407
16.56	67.4546106	37	4.458086
16.6635	65.2239393	35	3.5022153
16.767	72.0036473	33	4.3508236
16.8705	69.0632985	34	4.4015292
16.974	77.3639572	33	4.4551563
17.0775	78.6402139	29	4.920287
17.181	78.0252753	32	4.6082454
17.2845	84.0275844	30	4.9217945
17.388	81.0747835	31	4.3552306
17.4915	73.2626155	32	4.4090342
17.595	71.4519607	32	3.7456113
17.6985	82.6289627	34	4.7598816
17.802	82.1020956	31	7.1296478
17.9055	78.5925913	30	4.4396843
18.009	80.7721676	30	4.6152593
18.1125	82.7743063	31	3.0189966
18.216	81.9226837	28	5.5435831
18.3195	91.1022489	28	5.5993951
18.423	85.2461193	29	4.725569
18.5265	87.3181116	30	5.5427874
18.63	85.9325423	27	6.6975786
18.7335	93.1354009	25	3.5414525
18.837	81.5987216	28	3.3543455
18.9405	94.5020367	28	7.1553729
19.044	84.464879	27	5.7907099
19.1475	92.1404651	25	7.054084
19.251	92.3556329	24	6.5645673
19.3545	89.3130508	25	7.1096715
19.458	88.2930463	24	6.407599
19.5615	76.7671319	20	6.5026501
19.665	83.5119673	22	7.2227399
19.7685	88.8868081	22	5.658497
19.872	93.2578291	21	6.2723048
