# Supplementary material for: Type-I myosins promote actin polymerization to drive membrane bending in endocytosis
Source: eLife. 2019 Aug 6;8:e44215. doi: 10.7554/eLife.44215 (PMC6684269; doi:10.7554/eLife.44215)
Supplement: Figure 3—figure supplement 1—source data 1. [file elife-44215-fig3-figsupp1-data1.csv]

Abp1-mCherry	Abp1-mCherry Sla1-GFP	Abp1-mCherry Myo3-GFP	Abp1-mCherry Myo5-GFP
11.1315	15.204	9.231	10.317
5.973	12.7605	12.2175	8.9595
8.4165	8.688	11.6745	12.7605
9.231	9.231	8.145	8.688
11.946	11.6745	10.0455	9.5025
10.0455	10.86	9.231	11.1315
8.145	8.9595	10.317	8.4165
8.688	12.489	9.774	9.5025
9.5025	8.4165	11.1315	13.032
5.1585	6.516	10.317	12.7605
9.5025	13.032	9.231	11.6745
4.887	7.8735	7.8735
7.602		8.9595
6.2445		10.5885
10.317		10.317
7.059		13.3035
19.8195
10.86
10.86
9.5025
8.145
9.231
10.5885
