# Supplementary material for: Type-I myosins promote actin polymerization to drive membrane bending in endocytosis
Source: eLife. 2019 Aug 6;8:e44215. doi: 10.7554/eLife.44215 (PMC6684269; doi:10.7554/eLife.44215)
Supplement: Figure 3—figure supplement 2—source data 2. [file elife-44215-fig3-figsupp2-data2.csv]

Protein	genotype	median nr of molecules	SEM
Abp1	WT	282.7	29.9
Abp1	WTWT	260.7	27.5
Myo3	WT	37.8	4
Myo3	WTWT	35.1	3.8
Myo5	WT	76.7	8.1
Myo5	WTWT	76.6	8.3
Sla1	WT	53	5.9
Sla1	WTWT	59.6	6.4
