# Supplementary material for: Type-I myosins promote actin polymerization to drive membrane bending in endocytosis
Source: eLife. 2019 Aug 6;8:e44215. doi: 10.7554/eLife.44215 (PMC6684269; doi:10.7554/eLife.44215)
Supplement: Figure 4—source data 1. [file elife-44215-fig4-data1.csv]

Sla1 trajectory WT 1
x	y
-0.6310684984865552	-0.8929422947972243
-0.7776385986188711	-0.9875470609943049
-0.13622794005133843	0.06988327036373518
-0.25468963684852497	-0.17775430214280474
-0.2586749735134307	-0.6048961087383077
0.28633200200280723	-0.030203974364041576
0.6016357082207568	0.019486403600131916
0.06295719281693922	-1.1251430160271716
-0.9948652224961125	-0.017944491288606867
0.4209980781301584	-0.0977384058228377
-0.03263635725604086	-0.7423954939967347
-0.037898331162929434	-0.7998848907808622
0.06611007045579187	-0.46000647838501896
-0.7036646834008816	-1.2116657033945357
0.22067184992683214	-0.9282513302080185
0.03082312503821691	-0.4103386342995631
-0.19460351642522752	-0.23695309660246638
0.17329012397594468	-0.6327525915204989
-0.24786944356071083	-0.06095417296258364
-0.5054950349117083	-0.32775973904217026
-0.1385274612739592	-0.8592937868579482
0.16945312566195678	-0.1646182166536891
-0.19673910657437646	-0.17398803702403834
0.04500258996569907	-0.29393620467126774
-0.16116298621346697	-0.6107935741101271
-0.019355272626992322	-0.366747760096901
-0.019242667154974517	-0.6320252069332473
-0.6607617909278679	-0.38441234532129254
-0.22908112299780872	-0.8687435249179192
-0.38767815413998213	-0.34141351017773014
-0.23530360596416305	0.03975319786248299
-0.41014640018284965	-0.640604644086736
0.008572008599250306	-0.17899905799403829
0.0487667963996868	-0.6172502987437684
0.027510936374337405	-0.5095562620491458
-0.39819747271851386	0.03836550235671826
0.08813066911248518	-0.46011309358518326
-0.35022483087182127	-0.4721268036913214
-0.10300937838931859	-0.8624960482776161
-0.18212308093419274	-0.13038522456330756
-0.30715807159327696	-0.4596356249941717
-0.017812749457143544	-0.2634839700867014
-0.25928823508531934	-0.47629276669679754
0.06789181545952436	-0.21179656465323218
-0.24122259422558828	-0.2712352250522024
-0.015151258385520725	-0.4340580275845447
-0.43738107165426665	-0.35048569357360376
-0.6977436251463353	-0.06876227821716746
-0.1508822741188948	-0.7179164331637758
0.13494325226441148	-0.5211337015110583
-0.2614366637157631	-0.29810712940686807
-0.165676948543582	-0.5931341299206232
-0.2933202350904605	-0.002724660803202949
-0.4058629874470451	-0.24602806710283623
-0.3436549436936784	-0.2101676390883888
-0.2338538925581433	-0.22274842362401173
-0.21625361481322458	-0.6841108321363456
-0.0425396949134708	-0.39366326795468093
-0.159952504795113	-0.24577067461512572
-0.17413001375657816	-0.3139471145680008
-0.00546107082808406	-0.3046267918062279
-0.2797319385773598	0.017771271668199536
-0.19719440552534342	0.02280448879914007
-0.36549082949914563	-0.42586944895815054
-0.5128414402517482	-0.19802746432003937
-0.4182895127847186	-0.3414594984765303
-0.15891295512589182	0.002493156511124639
-0.2722898680209305	-0.24505240692799524
-0.20311979555847445	-0.08523346250481634
-0.09571611102396392	-0.008794780481826057
-0.4237253458672383	0.13065600894056315
-0.07258840844893924	-0.2505404950117849
-0.34777250823522443	-0.21016614035675507
-0.3681109475090671	0.06540795603277366
-0.4197206431927146	0.11048277227688666
-0.2639122965783303	0.14206367399441622
-0.06657862866296643	0.06246694323197505
-0.4694280058794102	0.2555600780408593
-0.2933190722076999	0.33047191266004333
-0.4783542315749354	0.3372822379782547
-0.36042490380712167	0.19800341705694044
-0.49142800849719875	0.3136300520964581
-0.14858629830390035	0.42943681249383125
-0.18600832845069654	0.34410839058944864
-0.17549622043430146	0.4996554011362662
-0.20923255517867567	0.6747529896348443
-0.17085632730282696	0.5919730860711112
-0.17325298978746972	0.6458102997242582
-0.0779259035767512	0.4363452008734624
-0.01163765512776415	0.6881109782510947
-0.3063597877142824	0.6746551020753274
-0.021459035677734002	0.6642092330827447
-0.19577614770500365	0.7365454200604457
-0.03975540492265675	0.7822295337833222
0.0914184580125617	1.0495427677292917
0.27170039294514503	1.0312544768041545
0.09669630056624434	1.49114374558484
0.849985799979676	0.8395676569210084
0.2493300462627249	0.08382382951470535
0.9241048666087187	0.35977302282216495
0.40304822952985736	0.2588376918172403
0.6187284654438012	0.32165595066851865
0.45391220809985405	0.3047195563612142
0.22314463112470834	1.1208254429261975
-0.043730095512685314	0.6481488000304264
-0.12578244986277626	0.715140898800408
0.38217768858030765	0.9646442548998407
-0.004520503226486727	1.2831970400663752
0.6722891365320599	1.9027155890154022
1.5520032307991591	0.7917103165581485
0.9333052078016164	1.0569750052540385
2.644271638111481	0.5347262172107199
2.248313553147643	0.9026102344794419
2.8416546381934182	1.4645552875804584
3.2358237409927035	0.9176255224292057
Sla1 trajectory WT 2
x	y
0.07665771992472283	-0.07916567314952078
0.25674700063244316	-1.3175746653500753
0.05590945336045218	0.3441129137558182
-0.35076440185019647	-0.017591714283574797
-0.5064626981138051	-0.772430568626411
-0.29820065966445014	0.03354621238959034
0.6898097925202875	0.662063877330459
0.3330883916107683	-0.13375902541558346
-0.38995322520252734	0.23120468512015485
-0.25694636382760666	-0.44660805937731873
-0.10599135940391416	-0.47729971637794033
-0.24250981159908797	0.3070915947354852
0.2287829944323777	0.18770083917634547
-0.4695284926418294	-0.7603017284859018
-0.30410005414774777	0.05196444994725241
-0.13059001339116988	-0.21443911447643985
0.15887932142179179	-0.6039782662904142
0.6613268937583612	-0.6843188605506008
0.04204952956810181	-0.1787789477380113
-0.11023846966642356	0.18952075271957683
0.050529800390713114	-0.43144084834190527
0.019701705555920254	0.2784733838677631
0.6189847698262725	-0.23494112580518828
0.22566611489445992	-0.13293423084400474
-0.05303760637915969	-0.7695846279327266
0.00225381228645552	-0.2097929878817642
-0.1417776033430362	-0.01999653334753875
0.417367243918625	-0.46803468937973935
0.20306870886018588	-0.5084482639779435
0.40616748999584634	0.023174119344291977
0.09580349639416597	-0.5286927444015036
-0.155819689072419	-0.39187324721030325
0.24374024218063398	0.058354142257561636
0.30638491919599664	-0.3498710006460053
-0.4105701921349992	-0.07212159088722114
0.04709597698932763	-0.4013967898136638
0.15666196240066152	-0.10115702699261435
0.15759079679801602	0.03905958892598556
0.7285038347474504	-0.32000260867959346
0.21643755966048148	-0.14130041834450557
0.07874847795096211	-0.35877085206593295
-0.02684383569521802	-0.2805309562080867
0.28774921649417806	-0.1356988011106602
0.24550261326764602	-0.6388074325420975
-0.17023047550341375	-0.3089983524626227
0.469257230816748	0.13117015434627857
-0.09566894104950444	-0.15111163741072522
-0.12619463780890328	-0.2854701468671525
0.05964847320861523	0.13024663080644916
0.16171526206595832	-0.38913104525727404
-0.17943617642652704	-0.4096888004729174
0.056433008973153814	-0.46293070658915586
0.06768187666413455	-0.3899786553522647
0.04713137681731883	0.077542747041295
0.06773066583260566	-0.34253193479523525
0.20430051625848286	-0.17973658649974056
0.05429801707630495	-0.3194081523107506
-0.16796942773553092	-0.21896891052838452
-0.09987255508943804	-0.25034470152750316
-0.07941594656044158	-0.4928736060718715
0.21659578780484093	0.04667705368034651
0.18872162489712963	-0.10648530754196384
0.02333987290284284	-0.3119532099678708
-0.15517534295689028	-0.5280330573566329
0.2104312151812666	-0.47430912882967335
-0.03465304737211114	0.08848643768952344
-0.1442870355859881	0.06933869718787991
0.13385929708871236	-0.20056800620352583
-0.11416351742091332	-0.05508997455363701
-0.055956466430017594	-0.2379551773696473
-0.24042567141114177	-0.018867945099868375
0.024947198671410792	-0.3105876899666621
-0.06220442967809747	-0.04460554638926001
-0.0197148282359407	-0.326316184793795
-0.04440189383253815	-0.08162762703673594
0.23925896791120735	-0.34873662455608545
-0.003499291017866099	-0.22861861752248894
0.11925642565207469	-0.1614157993461029
-0.15432321150144346	-0.27230377485269164
-0.07309731856629076	-0.32838113785136874
-0.06455049047672422	-0.25864930756844234
-0.132525186296814	-0.20493983561827203
-0.06460412761545176	-0.1127033549796175
-0.014525324301557035	-0.14958349439974566
0.08920247760761278	-0.37259120622850256
0.20361725415309712	-0.3301519022986769
-0.16680671687051757	-0.34057099324263335
0.032736571978601664	-0.5425012424285176
-0.022130718484361434	-0.20918919397054453
-0.04426422896068786	-0.0996381675445372
-0.044266246785183684	-0.26301613454721406
0.06677433247761344	-0.2977090649795464
0.23967769471211414	-0.25466825535650883
0.09868215421121079	-0.2858996532576841
-0.056012136251283054	-0.27996934809657437
-0.016390372226377264	-0.5475241096455898
0.04503559272143108	-0.3518706454385162
0.3275305383370626	0.03073508421751367
-0.05747652066593114	-0.08159757429222306
-0.03690599754876207	-0.24671299235996463
0.19939364194342607	-0.3906944437377619
-0.13432917005074804	-0.26064201600302883
-0.004369688627358981	-0.2340090383781734
0.04086828431939293	-0.18472508771806084
0.039496066167591416	-0.11924561944484235
-0.18484601678851456	-0.5062968809592743
-0.2808036471995434	-0.332935890390745
0.07596909320775305	-0.19321822997419208
-0.2082285303224763	-0.08791638632569689
0.05552814065520939	-0.0788582501615677
-0.080246941051369	-0.1728093562091918
-0.2152398698984676	-0.18109291989156232
-0.2910089698576596	-0.002327598541543338
-0.21074728354956487	0.11415984889799888
-0.030127872530959242	-0.036813419491780346
-0.4283861900330899	0.3920576726563951
-0.3671051350627641	0.33675495961513646
-0.17378167483816168	0.22625745012832532
-0.3629012598800687	0.36124414619714385
0.1525290959678326	0.5739201735615559
-0.20122794807780373	0.30931091044308934
-0.24635271620965882	0.5215321180144472
-0.04362121408151215	0.5590805255687463
-0.36410855887352056	0.7686615844556649
0.1362739072436335	0.3683671109608184
0.005241783344939743	0.905402117115542
-0.5165107397688214	0.5252769645546574
-0.26265758221967167	0.5374210279328564
-0.38908468505889915	0.9258165950209474
-0.32859717714061554	0.7524852414381797
-0.11232939301354855	0.7435265104582037
0.19887439396485895	0.8208395119669623
0.15503055287498038	0.5925432181392178
0.18752329169055335	1.1104178102252358
0.10523724469696283	1.34863352324218
-0.15145427685898288	1.0097514076956322
-0.16171826644406645	0.7405789651633474
0.3924184118188061	1.0585789727322181
-0.471806135186364	0.7134416643421747
0.1577301388035211	0.7639167716322076
-0.1189817158452991	0.4562279379400934
0.3321455126909166	0.5134330126382958
-0.25147430520733566	0.9459276687641419
0.5514091529431597	0.810474217127406
0.10707315673734147	1.0230694082249037
0.04767716084022455	0.679113442856673
-0.0952232599880807	0.6548166048505792
-0.3840053548225253	0.2866905217268291
-0.18469514596699677	0.9726405140666321
0.3877742924062444	0.6774833199875521
0.4863726944988689	0.5721840762591248
-0.3231858086202402	0.7772418842585694
Sla1 trajectory WT 3
x	y
1.0695613003798292	-0.4239984826400252
0.49965845063571845	-0.6922605410577982
0.2848018145522877	0.17486673896971733
-0.3959756589863339	-0.28471656784567906
0.6529411412327062	-1.0760432573274978
0.12332941859851648	-0.6969860353115571
0.1483008328889041	-0.35295099173847433
0.3484526310475037	-0.328313390416858
0.053157895429171154	-0.5222288286473002
0.14419389057321297	-0.5721773304179548
0.3825450669345614	-0.29407550456965104
-0.03677497804043528	-1.0794192276757617
0.3427682821236765	-0.5671341721451606
-0.32465614608738186	-0.17151934409502306
-0.215567568712568	0.05850243391379285
-0.2504046560614992	0.1277534864909403
0.09170935810379577	0.01892011381646084
-0.13810323779118822	-0.47404349946651486
-0.3182067894981796	-0.08718781682564701
-0.029987730741500462	-0.8452677687221519
-0.2972024440635951	-0.617868562861217
-0.07728789590150853	-0.5414091123030293
0.24434129176022107	-0.37819722885986135
0.2985876137351475	-0.7596610628221223
0.2681186715211803	-0.8791173184237511
-0.05120078305578074	-0.4470919456345265
-0.10949016591813573	-0.23908240994319202
0.18804920949404214	-0.47827361008510305
-0.2708828975416085	-0.3636667176753934
0.08878787074270171	-0.3003300986010098
0.07009141425218976	-0.4732084183137437
-0.09820575444552737	-0.6409875768118452
0.01205664325270947	-0.434566096488606
0.14323268161474167	-0.4638536610961692
-0.028261291818645784	0.12816400672214404
0.2696587096640759	-0.506080322350287
-0.11154100534807981	-0.6887615426129552
0.310803962337908	-0.5154897236280773
0.023271107742101144	-0.3199382935949938
0.09327047755129954	-0.23062289105258624
-0.2803431804680166	-0.31107513187545666
-0.24168935043971618	-0.12854067207089967
-0.02118720344557308	-0.22781571617045196
-0.001600009565606464	-0.3591217383244628
0.40110962802325867	-0.5196709878058778
0.17442124765453282	-0.3871771184616485
-0.04641736168950478	-0.3583861320424403
-0.136553468056291	-0.45105739897581065
0.006948310310328248	-0.3604942062835565
-0.06992948664067548	-0.27721799313142026
-0.0315542856755075	-0.605092201680794
-0.2459012436659553	-0.2521743033386473
-0.046441817998809365	-0.5392359891999543
-0.058159824056105286	-0.5118081234601404
0.0728977392795069	-0.3435752718123955
-0.04667576835668519	-0.5900180916399806
-0.06312946817166099	-0.5836523416921208
-0.16966657323279916	-0.1850433121278226
0.0321515419386022	-0.37022078098854194
-0.12098428726261713	-0.37549045335529396
-0.1471322209386011	-0.4958715879839268
-0.0798407382938848	-0.11810779310745079
-0.20454829117922824	-0.05599252445837069
-0.0007540982087025638	-0.23837007358241039
-0.16172476091615173	-0.3458506078178036
-0.07654766716462973	-0.24341781544620023
0.05367229869304979	-0.3518491224429491
-0.2814870298559081	-0.017639213117073393
-0.18510551167474476	-0.19525711366230686
-0.23872587117625405	-0.29055344609397743
-0.391979625253162	-0.41322566217134843
-0.17094183322633077	-0.06876810905791664
-0.10800963808415645	-0.22527307808632763
-0.07640251590438604	0.06491491727791035
-0.2169341276675617	-0.49606725351297054
0.059585555781343946	-0.02422488238643121
0.2134076598391679	-0.16986147171487256
-0.26164379554892486	-0.2836031391620124
-0.08966605818049525	-0.3529537770439971
0.05932960860484607	-0.22951695020455357
0.04886008949627191	0.024270022675512898
-0.0480498567982235	-0.23848305341342174
-0.10571537531234335	-0.18359366715798944
-0.17258058515096553	-0.22201745834569808
-0.001326889128712207	-0.009941823642611368
-0.0741035139647383	-0.23984846772771043
-0.2514154619308818	-0.26456928675641744
-0.2871103747887862	-0.22957535583880298
-0.17521948456872716	-0.05641613253619007
-0.3740088505053165	-0.2023970333161505
-0.15186689066755296	-0.24224927108820477
-0.07448814733003427	0.007363601385376541
-0.14557495118258587	-0.14087620337039353
-0.053613188231785396	-0.18252142398431354
-0.16057307836552098	-0.09663488618832038
-0.153317077138313	-0.029856802297049526
-0.019048019145014597	-0.2139010578732367
-0.057617314806176406	-0.016338091464542195
0.08961106494050024	-0.13182973195062617
0.08598803023170128	-0.1787704027223413
0.5293427423209311	0.014882015667608606
0.07610768982782876	0.1328286695267608
0.16787717709628547	0.3263753678387752
0.24292234122811124	0.03676288746986857
0.14948864164870856	-0.2142953794382454
0.05972199319633037	0.15181308634427093
0.11612646463093644	0.18129864700002046
0.0703945215409087	0.007333421436939609
0.16186099618545421	0.17769453816579223
0.10438544135541725	0.21050328824835035
0.18972162682472543	0.32404636031154666
0.1013328342024549	0.4873841677499275
0.09129252460445697	0.38529138724525336
-0.09693231691829512	0.4831417655926939
0.12460425960965577	0.7371650592298803
0.09248883706655611	0.46513384686099907
-0.056755896986379506	0.5735410060455608
-0.07802372204898433	0.4262318361948433
0.26468278018236135	0.6031846801769722
0.42841808935390574	0.561633820035446
0.2591351410817476	0.7134715210529669
0.1039005473428456	0.7132013420020825
-0.032177273213023716	0.6882921119505149
0.30531204970084186	0.8792435387169498
0.10513312207124426	0.8402886112486052
0.26209245187896385	0.6613661630669789
-0.4099863597897294	0.8483896045388802
0.17910031621652422	1.327126807690999
-0.4397109890268122	1.141473336966516
-0.5090276180339818	1.3256970216438286
-0.6096873106280439	1.089029130232947
-0.2836037469095083	1.4122669420969345
-0.16007257248948248	1.0608879366976236
0.16945993225853695	1.1898812526659133
0.08403262385543336	1.0687003330910876
0.2179459265249039	1.1476923526446783
-0.3410597475575472	0.8236462366154449
0.03914804125860483	1.1918306366767966
-0.5330876409248004	1.0910715538797877
0.12651516790846662	1.4833902010319135
0.14588737595868473	1.9634345348556383
0.17378897059449872	1.5056882123692894
0.2892872310644842	2.1368459125349473
Sla1 trajectory myo5-G132R 1
x	y
-0.03436810916193135	0.4238690910050045
-0.030625339257228205	0.08894999216106189
-0.20792685384754492	0.1894641124078061
-0.09737572556164839	0.028354493316593073
-0.0026807218152284755	-0.06780906200175923
0.37435690048638703	-0.04345191828300969
-0.2724300668313107	0.25646588527816583
0.08865777334663466	0.03372876247053043
0.004085058485146682	0.3782882937883557
-0.16641941521478426	0.45338192593722365
-0.1730752060189838	0.1521482758684209
-0.0027037845197854684	0.021251980144131908
-0.24716993932974574	-0.15505948489554114
-0.1299286295507472	0.6323899008730329
0.10435559423023481	0.4890075726127384
0.03522805072640012	-0.14969386542942392
-0.2522065167888573	0.6126706534841488
0.08990484330457049	0.2937840349752812
-0.12373614065532801	0.43069133198549875
-0.205322520289243	0.10845415129365325
0.23958323352310146	-0.28086962505795016
0.07744044583009302	0.27001738608239284
0.05655457452211004	0.2733599607946064
0.1375426559628209	0.23715854722341104
-0.026812644073695602	0.3928620313523994
0.0612685301006218	0.37755535313420857
0.05298697931648625	0.40822232961723376
0.06536412728735236	0.18623964465034626
0.06558274663483694	0.3705162576173182
-0.12865232888115136	0.3989000379204838
0.5271605246347291	-0.12144183117650842
0.02052796929192377	0.2083187936649515
0.06103612152021917	0.3767210352980383
-0.2892297657811292	0.38613915066157334
-0.1276760274856258	0.3857669843690426
-0.22067793942159913	0.17193805498796888
-0.3364834145475254	0.3018897225373277
-0.08774591610237639	0.15717537307518475
0.21962072578208033	0.31113064231165966
0.3132103317555602	0.11269936074615397
-0.019172418763407344	0.10223504316443066
0.11093357981436229	0.07988177727143647
0.37219179637846134	-0.009557012114064303
-0.003084041669423547	0.253448599496137
-0.36462410196488887	0.3316616033928912
-0.17115118164216492	0.2757590986923054
-0.10948029746143184	0.3400152574739071
0.10339888263578154	0.19219952263443277
-0.07664332587779246	0.22396511476734282
0.11744539337478593	0.05894798131479366
-0.07934976427120365	0.09143667811987675
0.13878503958274763	0.3861178358761866
0.15757581630972356	0.35529863888798474
-0.30170191010696706	0.33605705624734555
-0.036090739737440106	0.24177987837311676
0.1432866811762671	-0.05451303906559944
-0.3304698684452776	-0.0719916164303733
0.11664649513057426	0.2752833285666836
-0.36303327232245175	0.16779383917720184
-0.04253408177770539	0.3134566847218447
-0.2150069986657001	0.12967320847289043
-0.15861087749450653	0.37341511200374955
-0.1738845280540509	0.18960892459270057
-0.11854471209624583	0.25394060924152906
0.014695630427246403	0.2548108880613884
-0.06827479240453956	0.168527715518213
-0.1307696080980208	0.18465584896377618
-0.006811143820942507	-0.15551324536295635
-0.02876417870839343	0.11281943550210609
0.02835117234466432	0.26678961182234745
-0.055999563421083844	0.026152139458259976
0.031486494957122926	0.1120381462780217
-0.26509121832603777	0.4523006781511797
-0.23272527044851626	-0.15033601520560097
-0.31532712267642554	0.5093487396353154
-0.25076163857374584	0.22482856014081226
-0.3057588873962668	0.13361702399020234
0.020185322898273076	0.28567957772540375
-0.06472103103966896	0.05230289515629178
-0.22664123918952886	0.11724871719825403
-0.3301388664509405	0.2715764770091704
0.14827303522493543	0.17266239494367405
-0.1309708070857285	0.14981446793536385
-0.4716405967554142	-0.2019326733499766
-0.07898230564717666	0.10960488549318528
-0.1583200610807448	0.3841172010434411
0.1066760907177396	0.26025333169893866
-0.3286170420615098	0.16394911348795124
-0.14532330361755366	0.016093226678393552
-0.28285967241509463	0.180311003508398
-0.10870723215590772	0.12823256106073855
-0.3316763651951883	0.0250714963138247
-0.08093855175336029	-0.34831829804109915
-0.057565012119670626	0.2145004102211535
-0.1977810091864561	-0.03365538148753188
0.01916615798840371	-0.010250285721804938
-0.2790346051323405	-0.05423245459964879
-0.004352841074600137	-0.04565919529375088
-0.2898953202526705	0.16413599622847502
-0.18494618273043006	0.45362780074517856
-0.04695633540938198	0.18407398710806902
0.06031536097056743	0.214198105564326
-0.032887097011785243	-0.08200139339887028
-0.22575289220921346	-0.1910594362515779
-0.22602930875818325	0.02468013178102102
-0.2638636572544058	0.3420830611481985
-0.2473468491322658	-0.1783780258645122
0.0033910340937040873	0.22136478921958774
-0.19159259640268222	-0.16033452898710154
-0.32403584412577713	0.2093950222859265
-0.262144771372444	-0.11859109582646972
-0.21662715075686867	-0.04370343587172852
-0.006721535911969941	0.10241774570911705
-0.16597957954280707	-0.031903019475864325
-0.28248346537766694	0.25212570248615207
-0.16022844171615583	-0.09638532519377954
-0.11314978191532499	0.018550687619249655
-0.17881229565685	-0.01816696010148816
-0.19552701521789345	-0.2353692706577904
-0.11221773249519412	0.02950323270605109
-0.0543068189599228	0.027275260194956415
-0.2853363962325999	-0.13751033823587863
-0.11760383768167627	-0.24268665595978717
-0.1955744032435229	-0.0914384086080698
-0.15410683957591204	-0.12102364163862861
-0.4107406935488735	0.2043007682171042
-0.17827235600609567	-0.10917432601861402
0.04361569150167801	0.18258266312507032
0.17814327739158567	-0.150235056001527
-0.1299375744506122	0.1138943415391239
0.0809767430872026	-0.07560344248369537
-0.33010115343235363	-0.311987723251379
-0.08508867623640384	0.03569336352111755
-0.13077380127882954	-0.20740774992729355
0.16224065842801663	0.05596910941251166
-0.22571540225599196	0.029310975409118756
0.30743897549677157	-0.0008271769573046928
0.009622000288774277	-0.021187115143739752
-0.3623502606992388	-0.057894477191019936
-0.03615778967204264	-0.04044612568799786
0.04484367569381983	-0.25302036285135737
-0.2890900959195681	-0.17373687766017198
-0.18300137492346066	-0.20462119287698086
-0.05991961464538287	0.04469251923859109
-0.16529860119748202	-0.11613291144713954
-0.1640310593670539	0.15665017017396796
-0.04925491194539819	-0.19459774372737523
-0.15807160577490123	0.05802498372606052
-0.1979948934897065	-0.09470776373839443
0.05903180898556687	-0.1819595326585229
0.10286516650351929	-0.3587570671229539
-0.3263096383641979	-0.024452811537185752
-0.16614575753284982	-0.27203023493649425
-0.18197597376382807	-0.398099624032659
-0.005490719601006978	-0.31317476740584227
-0.015456661189538073	-0.17848597440043082
-0.16841243652358226	-0.30948667779153566
-0.14528319887343746	0.058803121838761414
-0.18981447752506617	-0.07261057206963778
-0.2397533567180142	-0.16132555666048026
-0.13879986394221294	-0.1877250137830602
0.19462698639322717	-0.007542603042197872
-0.09304802559329664	-0.09837328358327856
-0.21777564584510875	-0.06612259926005129
0.08940892976317485	0.07533440878251808
-0.12782397399509254	-0.19489386807568085
-0.09830640386891434	-0.00741633535550263
0.12807384509402894	-0.23283750716612497
0.016050551227427712	0.10858612583000213
0.0026666360042566276	0.03172045607881524
0.2724912002432324	-0.12679935998922093
-0.3624430109349271	-0.12564261776619035
-0.03025978056455915	-0.38334978124968316
-0.09213832508781637	-0.4626737947618787
-0.21069309796903454	-0.2436139634347155
-0.3517999177493298	-0.011374786385517047
-0.046908541862069386	-0.2040091672877088
0.07247730530707548	-0.36923342989374347
-0.01647948590288635	-0.5654309260287035
-0.25794432231636855	-0.14603949907196725
-0.16265868473320635	-0.22386908265283556
-0.3484054911154899	-0.16272761189210067
-0.11697242692559709	-0.2293100790263138
-0.18695920598387564	-0.12943873221429136
-0.19434205067697194	-0.20694419684897078
-0.1129151765759417	-0.2135044907550672
-0.17743272605648663	-0.3143370083722749
-0.12391903024376733	-0.26343119037016793
-0.24810035347227444	-0.08292097410190713
-0.16670831279860715	-0.36428002990956504
-0.11543879825386821	-0.2553205483242179
0.0431698061394899	-0.3343482518299592
-0.25780490316388643	-0.3281128116888874
-0.32136329805519664	-0.42710492487392704
-0.2165090249492068	-0.21056190325140475
-0.3250640015994797	-0.18750829324218904
-0.11499171119822338	-0.22866726085035213
-0.0004933192419834254	-0.20482650328198806
-0.3384256834897727	-0.18152313350640664
-0.08974756448990101	-0.1935351248354577
0.12954608677401638	-0.2019884934146974
0.0276386378386185	-0.21184316522450267
-0.09726821477447914	-0.01695045977278312
-0.2774534715655774	-0.32109323037916154
-0.3071573358420253	-0.2577904977284641
-0.13844945836936523	-0.2841954639786221
-0.06596228225601876	-0.014529904227077244
0.035291006909725156	-0.2269708080547522
-0.06284873087971199	-0.033342370381919624
0.062434156376721346	0.010358397411012682
0.031834915779970635	-0.12407646789893023
0.018413653562088173	-0.13617773562089738
-0.13686638066686774	-0.09376428503203457
-0.09429979768280274	-0.11711666979377822
-0.13498075908586138	-0.27797022187243714
-0.0663260038332732	0.025319659780753158
0.05632294844597019	-0.19644115230471132
0.04455135338414056	-0.11856390591206707
0.014499263244144373	-0.03183988243980909
-0.13037764044978167	-0.19734059990370087
-0.24278760145479034	-0.28186899122195863
-0.09235001127914425	-0.3207285689106533
0.04731575093205809	-0.18631929511615186
-0.07866855490301433	-0.20574547735181026
-0.012387645660984159	-0.3870433586467938
-0.09694899297322981	-0.14365278507678603
0.07037757970288575	-0.28900699657911016
0.05355189060773288	-0.15947536986395802
-0.1549539364980508	-0.21079842549135727
-0.31418469214796696	-0.20248093355236976
-0.20750932228879804	-0.019630000594923064
-0.15935894053710145	-0.04602319862331879
0.022405111635441094	-0.3005743997672494
-0.34875918638981285	-0.10502658510182139
-0.1844511714663082	-0.17202523246799595
-0.13643916235500958	-0.39986177945090856
-0.04439312990034729	-0.31329221910574134
-0.03598816154755101	-0.14910231293612528
-0.023496066990571503	-0.07131680575400094
-0.003894033908501182	-0.23334422362841348
-0.14355029858729165	-0.259175604485181
-0.044045197111444265	-0.21066144493066916
-0.252352001691055	-0.27556944630820845
-0.11810592816051049	-0.2005005673860468
-0.10263784363879888	-0.44778741494011665
0.13118257513538525	-0.0053228739718401905
0.04229505032257295	-0.09783823346231911
-0.1613719348132792	-0.01205458628715897
-0.21655282180625998	0.053160233835790424
0.11157684328787687	-0.2979713624827547
-0.082357383215552	-0.06638776220952164
-0.13184869054421988	-0.06205384493995956
-0.0357046188961734	-0.20804197551205675
-0.022972355411108345	-0.08323887026404177
-0.01806028069814965	-0.21864801221544433
-0.01084181769052632	-0.03979327989391005
-0.08640088993232338	-0.22829027763912155
0.02968731453995882	-0.08691497426755965
0.26133378521511824	-0.02496073769939846
0.3386818038397847	-0.11097990460909482
-0.08800067646111959	-0.1444395973791297
0.23409392187843037	0.013697723824553622
0.03955619332429659	-0.06539474646811659
0.04402633653125887	-0.15383660931433146
0.17493936784530403	-0.17433686356069214
-0.051275487572675145	-0.24428371601467566
0.05340179095691841	-0.11450409055043427
-0.025460292273914636	-0.14668980686206987
-0.08226202571749891	-0.2469545358888041
0.2843242977175904	-0.043168616896968354
0.17183478374042974	-0.1695825291660824
-0.18154800456838924	0.08775325686275018
0.11806732434293501	-0.23686000383582476
0.22003967131839564	-0.22422435211880015
0.26910129605877897	-0.022475800015361858
-0.343148274462034	-0.08229862088725526
0.012139813165042678	-0.011699185795349926
0.37234545703792626	0.18402017746777108
0.2881321623780575	0.045867817851547886
0.11688017483704435	0.036980393463492994
0.08702032284768288	0.13761943553055322
0.15479848454127731	0.0513269038117672
0.2642968265849316	-0.07696228478062307
-0.10703826539238634	0.17904571399324537
0.3746382905770264	0.019958566588313936
0.14206920393199132	-0.20719521163712526
0.2258779702480871	0.1265458250793285
0.07113456758514689	0.008119574103064528
-0.06331306028262192	0.05839901739483736
0.13035726234063766	-0.017340129015768875
0.25828775066128046	0.2756369550420811
0.7047215028900059	-0.018996598193092393
0.112010527283318	0.17430019523185872
0.16491750430228397	-0.4009422299140237
0.37705403128225756	-0.02086512600367383
0.39142596381621064	-0.2621138968093322
0.0010188606142636086	0.15567371784011008
0.15108524008041307	0.13140933400449786
0.40857403361235717	-0.03151227102523611
0.17801576015588283	0.0037799206999448373
0.36907151227192925	-0.05304079686303367
0.3266477002089192	0.1073162039540263
0.5170233873662338	0.2363095109872892
0.15169936752138263	0.03304836780100069
0.36425240348237636	0.20222306422089478
0.30746107933088157	0.33417644248048506
0.3079963604777589	0.024562764416849014
0.03539242201555408	-0.29880067569333196
0.06621025814457822	-0.04937885893240382
0.4284828627921113	0.05305740040425154
0.08929265294849069	-0.045182319868334625
0.3411534763272943	-0.06634297070772807
0.44775593783530226	0.06767473622099322
0.26258767606342515	0.029729392404133727
0.5746108184438744	-0.053255585947539555
0.09822067631479091	0.413350488825623
0.4361189829372121	0.21657256482067283
0.5918517576597029	-0.004904887876508293
0.5140668036786328	-0.07873938427326548
0.4598733803451272	-0.054812288724593525
0.41120433001363876	-0.1454591259657807
0.08632467056355045	0.11342059958954859
0.053935569333428975	0.0154982474348653
0.5777600033873578	0.1167107341402715
0.26290221255154395	0.0023853563670369893
0.5087799020570637	0.20537196636983077
0.4135973763966236	-0.21466405244510278
0.22295323005114978	0.17805626013651632
0.45063991902855743	0.023488652241113697
0.49575379608155384	0.17644445199138942
0.3206564230721434	0.01767370736189685
0.3422655078512033	-0.1248397707902177
0.0033338728326560776	0.37099899498013145
0.7204833986991135	0.29565362117041316
0.5889263003843298	0.11663964704271507
0.3150505951098466	0.0703280875202151
0.4888173751309847	0.43481721162831277
0.46189535890481953	0.24184651215733105
0.7122997366780452	-0.00593511134610647
0.7616442495769485	0.17900698999312054
0.740466827422481	0.4726484848740207
0.5810620850311697	0.08561288751356994
0.3629800482265374	0.16073673584511328
0.6801891635990971	0.42556529185363196
Sla1 trajectory myo5-G132R 2
x	y
0.49277236976042466	-0.26005103419263986
0.38344627312718965	-0.5474377446385816
0.24742751937839025	-0.4174233960895637
0.2094248295257157	-0.15713415358046262
0.5930773160275943	-0.34293775797480375
0.31403486519217855	-0.2774990369927922
0.25310661664709855	-0.1087315983701969
0.7412214269668711	0.03801107068858817
0.6378853178062556	0.30760669415557296
0.7057931709774401	-0.2540208585016012
0.9489791589857519	0.1612236481284281
0.46725913325046875	0.24785956226680217
0.47027213577453514	-0.050879524957802624
0.6551414320897768	0.43264128702024307
0.5625581705241502	-0.11453377521018746
0.6560414111927405	0.0075933623968913455
0.27424724216608365	0.0030594427630912524
0.5394921206749735	-0.1682163509434319
0.34677129383449945	0.11514662093525357
0.70295594630852	0.2181764889879627
0.7179952286737092	-0.015478514174693814
0.3912735227963334	0.4097390062364138
0.4793032615502826	-0.20101031749625486
0.6726026291444508	0.0708584862247581
0.7948854731475857	-0.18295206873406034
0.5445699172312969	-0.03179233656864755
0.5730546857734318	-0.048673226536329356
0.5074548721829945	-0.1276448642925542
0.4668126110741064	-0.3701046391356311
0.43766063397290805	-0.1373145945201245
0.5025405304812209	0.11523331866680436
0.5002245664294322	0.2088769504337925
1.0895976733154462	0.16086087586985826
0.7880992666721978	-0.40711073187174035
0.5410158406949422	0.10050035260567819
0.70543963598906	-0.1294328667126115
0.9322516843511965	0.4107130461283278
0.4734245872572541	-0.4300581659789575
0.7041831786181383	0.399740846682027
0.25785922719441234	0.1501893971921195
0.6095886739827134	-0.39583297896382974
0.3127303043502806	0.14522607756158462
0.2774221827111493	0.1131125286559238
0.2722138032924121	-0.018676534034532608
0.4693094627453361	-0.02167637450037946
0.1955749589804453	-0.23660498150416734
0.09422713457816465	0.23711035352619772
0.3562332798985516	0.01436305713775396
0.4621762729540037	-0.37779771464781114
0.23872566902116651	-0.08179902577900813
0.3765958379907154	-0.3078351329594904
0.2661739705931422	-0.37914717611092524
0.4695427396216936	0.4552405332717152
0.28129933539046115	-0.05231407436517509
0.15897406536024627	-0.17875518871108267
0.4429631658116374	-0.04547690692891518
0.1759945059838765	0.13671857486677463
0.39548973027385165	-0.27239280114578224
0.4932154417986867	0.4951711342393882
0.41320917991366735	-0.04102711893586142
0.3872657675971204	-0.3944311226021691
0.6211669638350931	-0.1338750059527114
0.4662273623066657	-0.018584210551628122
0.7711792394306598	-0.062210260780226734
0.9856389487866821	0.4686954539525581
0.5457089004304807	0.01855335796695684
0.45954140220233286	0.060034544294040704
0.30851531669453486	0.059051753780877764
0.6672081331382858	-0.0222337421556964
0.3481224625440951	-0.005483968680802087
0.35260101434075275	-0.089335639497821
0.16331638700620255	-0.30462937099928505
0.5068735748206785	-0.15480662002329532
0.8187156837072305	-0.05197218276036358
0.34272978010432575	-0.01973368268157727
0.916944134927389	-0.03461807881090084
0.8989403326788291	-0.31251784125879367
0.6078524458137788	0.15774566329736645
0.39277041655850453	-0.20473368782823095
0.5890967771420793	0.004571261004822524
0.34544905550681343	0.046571043170242105
0.5963295515262906	-0.0010235758745809065
0.8152821424300545	0.15919542696068573
0.47345412830100275	-0.2632116879090678
1.015272066820412	-0.3139752614492645
0.5671561816776387	0.0029289697195704067
0.4879519610716223	0.2420340492624133
0.4926849629097951	0.03554890761391799
0.9205907976551138	0.2320766222012257
0.3452738685137551	-0.1595173688511918
0.32040297479975033	-0.0018287845279524317
0.47468866705476437	-0.2871477038487653
0.2190365662308373	-0.12508493447123123
0.2797636323431925	-0.037722707700242414
0.37329728557183517	-0.17146489446904867
0.10484903084089968	-0.14551868409220572
0.15388024449580345	0.05584071483798561
0.41040525740918843	-0.1543719514188176
0.5793846353266316	-0.37516655465139953
0.6144148495793231	0.1675436229226118
0.4431203727004596	-0.366527522301314
0.24498520271413166	0.0805767207410526
0.21711827697822378	0.05443483228536805
0.40041137989851516	-0.016885032618151857
0.7765094082449864	-0.007445026320674064
0.5806513783171128	0.12150091951234807
0.5026639666361096	-0.13805499959622666
0.5360828935195848	-0.39943535852542505
0.31850627680407007	-0.30347034531942707
0.3503133006980096	-0.09806637779929182
0.5557640776328422	-0.24693338256150732
0.7226242425802727	-0.3376285653096503
0.6136870598457376	-0.24026142718356827
0.5955533234406593	-0.06368078200411961
0.44844773556409706	-0.01442286114369784
0.21293716091260187	-0.21359093620424177
0.20760624831862629	-0.33620340156122075
0.48471728359008825	0.11528553224312318
-0.002888864105144384	-0.1251078078348032
0.6901519297573037	0.05789062502873471
0.5663406687119696	0.058048141262711905
0.6917148275599314	-0.2147558704254693
0.7253016512190777	-0.21616231754105425
0.32160775852860424	0.07760446142212502
0.589597397572799	0.11226707370050737
0.9677662497028374	-0.1684119178871174
0.6273416198357609	0.19154044278977836
0.5922009289934063	0.23263127285100602
0.5153478774972431	-0.005374740713205456
0.44000066130682713	0.04984410238728493
0.3644326271643574	0.03418902458993148
0.3532195409370218	-0.2131965243842499
0.4860230315290042	0.23853696121382112
0.44314618452886756	0.0034101060412863593
0.5486462423241046	-0.2106130594693702
0.44677638747063103	-0.11417553234879035
0.4368717732847463	0.020370202666590786
0.7256347587384984	-0.18119122977729402
0.7493723912505272	-0.02432756613678727
0.5308428601255473	-0.10948469496518043
0.1520325162455921	0.028882155579122305
0.4687473344769755	-0.025097303001517524
0.5520249685030624	0.5533486853120115
0.7513515625353224	0.13962037714407483
0.4422659656647564	-0.20322167239501815
0.7795341232579944	0.1095773820851138
0.47894381998431285	0.02150327085008122
0.881026130126667	-0.031135984450436693
0.3346106455640766	0.24082488284892684
0.47686270630233807	-0.05002396834480993
0.5303174620205753	-0.21317742246731303
0.7555355935908752	0.09761345765304602
0.39435054021678106	0.09488823396359025
0.695297224528498	0.014714364668231006
0.5455557644800232	-0.014860017938216757
0.3468289549285866	-0.028474456432230982
0.5695186138420292	0.06686260470358021
0.6102205290204866	0.05626952008169833
0.7469688085901336	0.04603905265646546
0.31848892571903614	-0.17328000389987264
0.3384218098928381	-0.19751837650435405
0.6761162619288184	0.09277735639766388
0.2857039285949702	-0.17649311587662544
0.8028255760044443	0.019248782146009558
0.49805775269780483	0.07850962863782388
0.3505357670171063	0.07492533751891814
0.07502295081706385	0.028453347336441
0.20085417692024196	-0.04241505144871312
0.4938893604886114	0.06377584601453773
1.050681750896791	0.12572960554973855
0.6715341211304608	-0.0652906274690988
0.3169210308679948	-0.13870522281978662
0.30326793919632944	0.12415339129017561
0.4628778202546615	0.03969245328598073
0.4139723023080899	-0.3305829054247745
0.4624804039022271	-0.20230667144227557
0.41444666855971984	0.08167441034494896
0.4286470390224961	-0.08035527413205615
0.5311374103694113	0.09252325894296096
0.5411580746150634	0.040546602143245375
0.40236281159072607	-0.017860318397097452
0.5570588909222842	-0.026465915148413593
0.4232237002647441	-0.1940219116679642
0.30594245998885067	-0.06242370774272378
0.30570692353058015	0.3230137392140814
0.48252710542969335	0.014740492839748792
0.355088145208743	-0.1591449256282873
0.6668950472004946	-0.2036031988213523
0.5639126298659426	-0.21419809844016963
0.38567533331758236	-0.18233442375986494
0.21309726024283326	0.04285225030147172
0.5237176866102875	-0.138904260009166
0.26853920316466173	0.30848578468493937
0.5666383845397225	0.23111620781828954
0.5963858356178662	0.2440379227336215
0.3517265746561618	-0.21249871016528263
0.3143125832608588	-0.009173695344492888
0.627560506616564	-0.038551952939803236
0.4622748950226321	-0.05761651548444846
0.6630500479995312	0.0008597914192933209
0.5874025400076828	0.13277851539213603
0.19663519574356272	-0.09530039920053021
0.5112643815677113	0.05718787420971291
0.27638955229620554	0.06714435329051001
0.6941996395986966	-0.15890850943918844
0.4847620160768447	-0.030975045617094465
0.3821499568667369	-0.1070366677051157
0.1865613054827645	-0.24092492463155887
0.45126457411421156	-0.09185101975270843
0.30927778831318403	-0.13188387630693765
0.29964097638297715	0.02674490012667116
0.33549897415775853	0.03883388935587878
0.38589237213778776	-0.1434076422444243
0.15551408226197258	0.04574655637113455
0.32237513491958025	-0.0780462275017368
0.48821176925280096	-0.23006321701616275
0.1349770340405545	-0.1743113993549684
0.537050873352449	-0.24569194325165575
0.16256557968366178	0.001622926782086545
0.28835618696779447	-0.17289363445234496
0.3443085356986867	0.02190948548288313
0.3012432714360487	-0.08506586037768998
0.46880041016684204	-0.14527054754859361
0.6179171481852439	0.10207824971299267
0.31789063644635995	-0.14994839808401872
0.26209611021850787	0.021563697014282346
0.29157062427960184	-0.20891438438580096
0.2524616505657439	0.11386706494958354
0.282419695138104	0.10564734047730358
0.30201487442564134	0.18732824836702322
0.2012109667809208	0.09410529973014094
0.2989389609190233	-0.15523813198152114
0.35235001954377054	-0.048262916339840145
0.25126783930119434	-0.14303766856007213
0.14212099343580062	-0.0894171554737762
0.13286881825056326	-0.11816773554343256
0.13197079638995787	0.03917116449320332
0.2939558739403355	-0.12087422463437755
-0.018118236240870826	-0.04295675191736445
0.12211163106047926	0.15783995964596031
0.07866226609594704	0.017368121795162526
0.40529105793424053	-0.027470969433919273
0.13660288809675028	-0.061511115061944135
0.11080977259886571	0.17705718973547932
0.2391908406174561	0.04361809116834657
0.21187193044427907	-0.07005856597351971
0.17018165340015995	-0.04020266655674643
0.12247395189433213	0.011938244770450086
0.010082053584183567	-0.03193314475897011
0.2107173396765324	0.02291062002463415
0.1325507812229088	-0.1929931878471014
0.14371893787420795	-0.09178576847968468
0.2406059204692939	0.006197662081910263
0.14843747221047576	-0.1391833944404617
0.24196346685438264	0.10505226564599467
0.14992406215550103	-0.08821635092864227
0.40683422981554146	0.004014087744758782
0.24185913828482608	0.16630354113108398
0.0612173286372694	-0.0379126984417215
0.21667991985888674	-0.05770414721791277
0.0877573257246468	0.2721823710814847
0.09103591495656978	0.14912796420123994
0.13431892298380316	0.16567259342386462
0.1766935724494592	0.09173200324727504
0.33711660897408335	0.1499096501077215
0.3543130487376551	-0.0013391055250316919
0.120293358216911	-0.02064361615267888
0.03549852309296277	0.19669687827324708
0.1629611517663713	0.08251305519542926
0.14633535614262766	0.061005963693379885
0.08298716455129147	0.031068561399464872
0.022205230426464835	-0.08718145829206153
0.14482783136027025	0.07109363909609545
-0.08934581831158003	0.019944920917003058
0.36227544060696565	0.008167275106922056
0.029778813859939503	0.08119492971700092
-0.15128920289390688	-0.23242999022213542
0.023527136593366575	0.10350798843504008
0.053412067361794505	0.28141040510768056
0.09178715094175308	-0.10046699713710652
0.04185601659109572	0.06508302879903666
0.054762896697893707	0.15918182616599078
0.2774536132322336	0.04547801074441844
0.06997240848087512	0.23478725065605968
0.0810034961044532	-0.011742688774913888
0.25752021197350866	0.35441658808667553
0.23787043952540954	0.04337101636970156
0.061984506979738195	0.08123568107890528
0.06831445030186395	0.07530669891173053
-0.07558337093120265	-0.056307325988269485
-0.049932675337593956	0.052009186555127845
-0.08041521407895894	0.08514221949631727
0.10949981011195059	-0.04540293733291237
-0.011945665338411918	0.14847662331656625
-0.010257427836834858	0.043599566721052405
0.0026701569769725098	0.16484220683946613
-0.12288462263111247	0.03656585057860068
-0.06565861634644328	0.03321906978097798
0.15866053843892342	-0.047883665323178976
-0.07799876019651307	-0.11696398728525127
-0.13476254480346342	0.10692242884153272
-0.0648777077068988	-0.09489443995041544
-0.10197039411570033	0.18564915260335887
0.11210312175642828	0.002323886796523275
0.09201447911266145	-0.10262099409688474
-0.06908412750693062	0.03429378755296485
-0.11115847860883357	-0.06373668334437432
-0.061355845967812524	0.09385178252805051
-0.08082941745175157	0.07572024515088112
0.0509824293890518	0.008202430283882758
-0.051022249557025307	0.03628323217962667
-0.19732269798878974	0.14708466974550152
0.012729890501236275	-0.08802140966046813
-0.045650299527421404	-0.07119479808181448
-0.1768044834696561	-0.08695899709243349
-0.03147846300623574	-0.1367199933170599
-0.17088582699959326	-0.03531718820090657
-0.24302959159341797	-0.08422711148064752
-0.10151484987155984	-0.05919955090442258
-0.3489439832616864	0.2628408974492135
-0.2536852992510049	0.18312112634095154
-0.004322961371065415	-0.2308559680979135
-0.08003332093203716	-0.04755767668158266
-0.2026699039827716	-0.1496359094819269
-0.26445634695464315	-0.08725136092312936
-0.09161438826604959	0.11426114973983134
-0.19309922078575506	-0.08982691424590686
0.0702393533859322	0.07399717185324113
-0.2516316443992488	0.04697181328447411
-0.23906428011402445	-0.21596569342561955
-0.2090597277247066	-0.17795318340698624
-0.0675950400892526	-0.3388532114871732
-0.032309017088187425	0.07930289452798729
0.1541152013639129	0.0034016381844957783
-0.04902717362559959	-0.004491778035303141
-0.15901684399890723	-0.15482816737657962
0.07614139681978882	-0.11443414065162175
0.08521405535952067	-0.023406108331779165
-0.3320896030204191	0.2967996944197003
-0.0004931370175211974	0.1762985021003402
-0.14234294883611903	-0.08072548382126453
0.1198474013033322	0.08548904545265862
0.2937590038981074	0.3710668842355615
-0.05312283970060645	-0.08865765879706596
0.014713237996816432	-0.07577788738491845
-0.0681969577734009	0.1786708964721604
-0.1432478530092128	-0.025936907517093037
-0.35086153985325297	0.16921259416052908
-0.18057523344649448	-0.23042397938641612
-0.049535517175163996	-0.009228641642760257
0.06519289381019021	-0.15433395934605343
-0.3084164629883236	0.22732189237458272
0.16134833235655482	-0.02802357031191771
-0.31783283061622725	-0.16733755260387143
-0.12371526231135614	-0.23259878225365652
0.03786845258792214	-0.20026389243866122
-0.2004252144308664	-0.06731674307570047
-0.20933712345185135	-0.001443851575464769
-0.09482471591872983	-0.13316630622526726
-0.11472325002448416	-0.2853175415716881
-0.18545714394581855	-0.04711816995889874
-0.15774815358288174	-0.1422174527010284
-0.15326358610624885	-0.11862704915323967
-0.1161668900794525	0.07641843229376831
-0.27704411903395093	-0.18217160826835488
-0.15881042460921171	0.04374945317274843
-0.43928146488422604	0.06270052747079835
-0.260294586399366	-0.14589193560551664
-0.02386671834241215	0.1656864214349631
0.12240119808085642	0.5283226551392046
-0.29824163613067706	0.14182231244920124
-0.05259396187810284	0.1013162657116701
-0.24408159027400528	0.02714675326676874
-0.5353768297121897	-0.0630082801903204
-0.48429232312510034	0.10483402887313614
-0.16880643917774008	-0.03773769791713462
-0.10486066453462348	0.04513647800812953
-0.33385150515074985	0.1860697832624939
0.1793791935365732	0.1361456951493928
-0.03041925333858849	0.029971699337009716
-0.049686392053176036	0.1088228735816176
-0.3393472962377515	-0.014012113872976156
-0.15253703568534718	-0.11741947949235415
-0.15781804044619635	-0.19860801291127694
-0.19145388911874567	0.006672787062987198
-0.07163721349448704	-0.05192731063616927
-0.09772294088862837	-0.2071690361075069
-0.42590792993562615	-0.004352163623428579
-0.20026478396178243	0.25953016270598894
-0.29391641327643814	-0.02305222434549059
-0.18389529536358923	-0.14521256366723487
-0.34146127606654164	0.09482313529881001
-0.02277214508208647	0.12632090224141254
-0.21164544700991195	-0.03151516234422272
-0.38294248173581374	0.28138787001902255
-0.24560866075063484	-0.141915715687052
-0.4638168548201112	0.04013183019572156
-0.44936413464563973	-0.020996793946807923
-0.21208404623423885	-0.16961633774733503
-0.21817042326444053	-0.0580976882189015
-0.3381549032103973	0.20923551901899382
-0.5396498431264702	0.12000593990298619
-0.3325605870783189	-0.01543004151046043
-0.1383282794561994	-0.10479390709263017
-0.3901014308995429	0.13491990199914183
-0.2731589480995667	-0.0756851507265228
-0.029941057640782375	0.05595375381456878
-0.47926903162724294	-0.00983552356571929
-0.7264232625746576	0.3109619550992233
-0.14112147979867434	-0.049604952746245955
-0.11532454632112585	0.015922648424208118
-0.12327725385991843	-0.0072369587573126865
0.1270398389070928	0.06491146937294692
-0.23501288505278756	-0.013589660696796832
-0.03027778833575019	-0.011290908586541616
-0.28962397246295774	0.01211139618571716
-0.1915416848507787	0.03562719123418842
-0.34451991111852653	0.08357840312685853
-0.45839621440287903	0.19099371363374257
-0.057256730009988765	0.030141872518971873
-0.24831779363115797	-0.08479406227929132
-0.204974159936068	-0.042180308089989654
-0.17425286402761403	-0.14771026019224964
-0.27758238662524237	0.012072006939456495
-0.14358936965928537	0.2420039886043839
-0.09467632593817557	0.12793423928433523
-0.44453565815505186	-0.15293729459683225
-0.19136453492238817	0.265614787512563
-0.21704533595709752	0.13274958859571073
-0.21197449584844025	0.08767937958140876
-0.1471451328863544	-0.21710870914735325
-0.3121041927571383	0.13060895881265927
0.057837031172380045	0.19446176378261149
-0.5349892440961361	-0.14622138643801974
-0.49356910686582756	0.03572022320865714
-0.4484369053832288	0.19003460527116006
-0.29880588718404616	-0.02751077017421802
-0.3250363600904832	0.2076262992046976
-0.41979252617566015	0.14931019047103034
-0.1828995298248046	0.0074649506005530775
-0.03688758761589178	0.04072053595670956
-0.1298070416015773	-0.05544965062417014
-0.09155410601814365	-0.04130966507788267
0.09155910133185755	0.09709751054171187
-0.07901839150845544	0.25690742252564025
-0.25457200983504125	0.00023398599111852658
-0.1223613345708197	0.19869028048231496
-0.23855266281089554	0.21234703832623392
-0.19529608908465357	0.049694613203006915
-0.19947556902748104	0.23237141443242001
-0.25398448080872327	0.3513695753275477
-0.35579895309294535	0.3160341560221999
-0.3459634820420702	0.2848170802269397
-0.18706415511909436	-0.18181549188138205
-0.3583947641774249	-0.03085623376946814
-0.05875712382534212	0.07685647755207255
-0.05173817780252843	-0.14751041983194094
-0.20735336976229088	-0.08361520474248264
-0.4106620908518296	0.27837208347899267
-0.2260254921176333	0.3431647029110396
-0.18518983552624185	-0.02877259729930072
0.012914078597416563	-0.12037334197903077
-0.04011586979164078	0.23606443818863637
0.5551650769547238	0.28726069094941115
-0.9293508389426864	0.05983476649871311
-0.4822694983194591	0.11754700459896586
-0.553024785166149	-0.13901137095178528
-0.10041611275988777	0.20711522372657667
-0.39978528740333114	0.03114832174127996
-0.2805268640168695	-0.16009653906384452
-0.26558723663968636	0.07198722265986911
0.003962367318348536	0.19085582332071166
-0.08361875977873057	0.470623611217041
-0.3435255958355888	0.23405924220319915
-0.22518060482538985	0.01942661815970413
-0.28166101917189823	0.1981847352348275
-0.4836888138090373	-0.14763870692323486
-0.28385575693569665	0.2501466035052087
-0.5615415996373541	-0.09158460710200486
-0.13770395620343534	-0.0019517757432839233
-0.2869228099125023	-0.10204035112405202
0.04454503072418937	-0.005020026198539779
-0.4592245788911512	0.16698297009517962
-0.07697463481505074	0.36399999358255075
-0.3759792559185423	-0.11658508194910225
-0.5082373332714715	-0.467893712807932
-0.3679304479872061	0.02028228940318491
-0.04991309236443353	0.05810978697698638
-0.4525036171264779	-0.011675183208711998
-0.4625338776897193	-0.02240469918257676
-0.6279454655882257	0.1261873486493733
-0.5589385767090246	0.07154791351125703
-0.4751933379822534	0.11059503359196882
-0.715668907389929	-0.27736097839271345
-0.2059910674885232	0.055144870255749566
-0.7716060082004339	-0.17552627839846968
-0.09204872016524984	0.022012523772821226
-0.5639441939616038	-0.02913448570489674
-0.47331688551805884	0.183152284333365
-0.5899030447547065	0.1148293994451684
-0.5383381339054373	0.2073885253815469
-0.8667780741558562	-0.19277716842703269
-0.6654692889368748	0.40659177964556775
-0.5825598955321465	0.11150289970892255
-0.17719829524813646	-0.06365729034629383
-0.8111274078742378	-0.22152519360115613
-0.8090524691488814	0.07483246425380952
-0.7485524422858971	-0.31854496263107623
-0.5743451948791898	-0.2816835007097314
-0.5190634610681416	0.014893967764937899
-1.110444049560229	-0.4026512926449443
-0.8132103445831316	-0.21306144126152005
-0.40269989332690614	-0.02749548667282481
-0.6718912314317369	0.21666959262259
-0.6389282784381588	0.16918216292858107
-0.767966022778525	-0.40807581821983485
-0.9972123143472755	-0.16996019065420864
-0.9694730228958355	-0.19213740886957675
-0.7535176344662078	0.1498796432465535
-0.5746083941131266	-0.2232215586776416
-0.40103376196854756	-0.26215103626050695
-0.5251480752531921	0.10517939686188027
-0.6940041862111813	0.13736553381773925
-0.5363286172167374	-0.4193067947403374
-0.36198591364596044	0.0040624699077145
-0.6209203841094282	-0.030845495126112454
-0.9311504692242292	0.11025125517900525
-0.32702368528836195	-0.04959311769760524
-0.42108253642837223	-0.3931441140114281
-0.27068584773492665	0.28767847466351165
-0.7755987144865426	0.002319001579694724
-0.5876448961822355	-0.09463505878825534
-0.7344139682625155	-0.2474505185352761
-0.4593782186620887	0.425474829531453
-1.0524013883298435	0.06510202076640392
-0.4463048530817803	-0.15252950750625513
-0.7521280828217635	0.038010846183975155
-0.5258911729638313	0.28726430101044886
-0.3601485104171254	0.36687438056028715
-0.3607870739903269	0.25536663427528045
-0.5317962121086999	0.1821897405655121
-0.1394821663393193	-0.09516711587951585
-0.5013974827270351	-0.07424730125368809
-0.627510363647845	0.05847214997653777
-0.4158749928636239	0.27546740645469986
-0.4757274767525746	0.2660342391540599
-0.7382791874248507	0.15291674330542643
-0.6548310176955061	0.10479710704514658
-0.9600446985534803	0.23889700996503882
-0.9208489953189416	-0.366832733318178
-0.7070263541879032	-0.23202814244402808
-0.5253098347477069	0.055037161980834914
-0.30315800036130247	0.10716267760184905
-0.5533461603060026	0.1367849363186772
-0.44057695925763096	0.06695194927161688
-0.5453924427914264	0.05318585456116251
-0.7495524269196032	0.08653154194025908
-0.8195937215053697	-0.18577640897147768
-0.9584059726739711	-0.17415391631705246
-0.14791771583909516	0.11733310696657683
-0.8203109383841727	0.3179343564851955
-0.45344460979041795	0.265461271487898
-0.5888575380493548	0.016582349042987943
-0.7095580371637507	-0.06988929143258488
-0.38786297654918395	0.28276632596375234
-1.0219377016631188	-0.015057118292547134
-0.4779980174556321	0.37186216481602896
-0.6346132440401027	-0.0788575135894023
-0.6659864547154464	0.04590835814611122
-0.5560197949073411	0.22317190157974987
-0.8574841294886972	-0.03477905803161746
-0.8760639388553675	0.2394054640222349
-0.8707743894331192	-0.28376292685771254
-0.9024039382862253	-0.0007103038044201648
-0.576159572644851	-0.47093605853214393
-0.6018770089121456	-0.06498991395402198
-0.5841772755270118	-0.29080302236027444
-0.6609081964180697	0.1615141801693271
-0.3345252662095879	-0.13969219085977036
-0.9949904634455664	-0.21988741279374124
-1.0020752446593413	0.0027028803215504715
-0.783175124028428	-0.08427460361407052
-0.7515997604324578	-0.2831499476132279
-1.2574093486437812	-0.0687188322906448
-0.9588791817669895	0.2224708116641378
-1.162671437197035	0.1246027591049077
-0.9235049708953099	0.32831106116878617
-0.8052925826469812	0.004969894951699694
-0.9943497498813092	-0.10749373176082766
-1.4893615415440338	0.09341135673586076
-0.9598271253745927	-0.20112080026758739
-1.3630580053695025	-0.23954747818193223
-0.7291534463911523	0.2774926480205343
-0.8708731838902446	-0.08451486279269166
-0.5478188615878492	0.26430034828867227
-0.9523387414903757	-0.12987330016546145
-0.9477391242274417	0.17320366176671131
-1.2417589893930758	-0.13918094959720095
-0.6964702589172292	0.2614327930540471
-0.7355806035669259	0.14803775087238646
-0.8150795645746991	0.16922063945457305
-0.451739200880956	0.21143593640839975
-0.6456088039834691	0.3112159090575824
-1.1831473969751007	-0.20777781470946044
-1.1638006727962806	0.5924665378182805
-0.9617160387823467	0.011861469130921676
-0.5829495372407398	0.04497651679704087
-0.8609828621124438	-0.20053267939484926
-0.9520707295309184	-0.18178881463454494
Sla1 trajectory myo5-G132R 3
x	y
0.11410421291792776	-0.3767019477382945
-0.06003373335601886	-0.29493869454657395
0.0804450544311261	-0.13786814166394504
0.34665107438539344	-0.26768184848302584
0.03652754790651137	0.11039078465021879
-0.3338777134015273	0.12231057279111111
0.05856188114746126	-0.16054206457192446
0.1366090719177836	0.2647031938776739
0.23965179697089228	-0.06366080030961764
0.0626753230501414	0.08445164457121328
-0.3367751253812381	0.1389265532262182
0.07180562756487341	-0.23398047196772395
0.11165733517553442	-0.40226028560118937
0.2934362358473498	-0.18607801766381388
0.10236285634030326	0.1855419342450616
-0.18876837587510464	-0.005960726179634571
-0.03219746467369351	-0.06896641557004304
0.17733603985904328	0.32514980476125216
-0.18948246785484255	-0.18521274048531974
0.1899328252499807	-0.11069820043989151
0.019673723085895975	-0.09690975932860305
-0.2653174051820956	-0.12380998203285054
0.1326626881999186	-0.01918201475524193
-0.2745135038855872	0.3513137068931289
-0.11700338862990761	0.10688343761139679
0.07162453939568889	0.08931095190874627
0.10705906427397907	-0.09413287790476618
-0.015292636463697773	0.31958051116620945
0.43727240077574053	0.37939975393529257
0.1917927921078281	-0.04828072051408862
0.10914891556624037	0.2548721085790576
0.1383783659260423	-0.1341336131483524
-0.2718000280797873	0.058038540692423826
-0.20604244462620425	-0.11164461709391546
0.4037632711722486	0.08001078847695006
-0.12105566072466861	-0.033246487300704806
-0.12086959507053174	-0.08596457652605649
0.22692560881527096	0.20249838375140036
-0.14284410091835445	-0.1394901134009358
-0.08237818255868477	0.01878365807407103
-0.07631385401058015	-0.014028961316353679
0.0850575997772644	0.0798423169075921
-0.19411434132784894	-0.028747028608464786
-0.09917482232036368	0.08191488826734297
-0.033566993427107325	0.1850119085778924
0.09914893500441611	0.07440103429078704
0.036029611126669435	-0.0004631851883232403
-0.08600919091361439	0.4893986936077047
0.08403155158472987	0.29244286560657357
-0.14701569385988894	0.04376890375600932
0.20059433850938108	0.2005971699079839
0.0934672258408598	0.15508155916501606
0.11236359054248705	-0.16274419244593522
0.0032413450834727787	0.019461388354940417
-0.058983685710414444	0.14394440242794276
0.011856493681637395	0.07899802644974227
0.022929607023580205	-0.0809918292877924
-0.017953678110190524	0.1323701137964199
0.07190524604061319	0.41906523316796074
-0.13725516545195632	-0.06579138876914649
0.09793350619846734	-0.1443725160982357
-0.12774732886426896	0.16123006033296441
0.14608247021935872	0.09815199949702376
0.13313008479175836	-0.09269937235483097
0.16562635637161244	-0.034651564382366246
0.03889980477376321	-0.026339066495593685
-0.004846370430438847	0.09200720103745169
0.014940068552836229	0.1372036359561628
-0.02400621085042109	-0.05837794836261846
0.06250307975135289	-0.04189966144991657
0.1257326007330764	-0.0695754021161026
0.07479260169796434	0.15363410135161057
0.04457748587699064	0.11327103579750614
0.013991426312900263	0.08687395100879933
0.10961222468399913	0.14943150214272635
0.07753617271860228	0.2603805625953187
0.0847345441894192	0.00800750807450061
0.18939487631240384	0.20433601886167024
0.16022597983533166	0.08612694358269554
0.0643065991407216	0.017154718911005905
-0.17242489496200686	0.0952362575285938
0.09260169702362492	0.020116346469789624
-0.0179975784072825	0.16111620239581234
0.018801541922968134	0.022882732581442286
-0.07148523736400773	0.07839358098951699
0.04524267361778786	0.0381769259468022
0.014640651449908268	0.23864362301451184
-0.07268234720142751	-0.054658082378650066
0.011693694005190998	0.09625988965350267
0.07913312881553848	0.01831563010565786
0.012101412647663623	0.3464399910994609
0.07084690720213732	0.005716778079635727
0.14785945644167253	0.25844717013533536
0.09424785250440199	0.350533374646511
-0.0213039201052746	0.1588600989903454
0.03306141813138113	-0.07576680262030397
-0.06274809033399756	0.21675647991396252
-0.03270299971483201	0.18640917013720829
0.1378911395669315	-0.03239824043819329
0.10743505611282014	0.06540967082483445
0.07774742219621678	0.08078496251097199
0.16099283451620028	0.1384110180212707
0.08334309532289103	-0.02959136278689513
-0.03929655941555024	0.25557192171978443
0.10745834937829737	-0.00925705104926805
0.12284343780782724	0.004300052993096118
0.08971453247612389	0.07133030246692068
0.06984388630050557	0.05302378607074595
0.025452279984775117	0.050214060691020516
0.11798855693379894	0.07921913013435854
-0.09228225794001961	0.046585939326531045
-0.000599638314129531	0.05862107906540132
-0.06829652277762438	-0.04470415128970418
-0.006169327719777427	0.04067678423600068
0.07186838186555206	0.11902559721791425
0.0609440023850832	-0.2090585733953063
0.10359370230944584	0.01774641191445761
-0.03570159933600834	-0.010784953571672558
0.048416281597862515	0.08150986333152899
0.2635147070278443	0.09876291287479945
-0.14564688489822908	0.14648468499738546
-0.12949282139378498	0.26569399809537775
-0.007613826105372763	-0.022906348703593468
0.23625379431295335	0.19774283990018512
0.013198760593224213	-0.07627913602928682
0.24737609947547634	0.06774160962573193
0.23493686529542585	0.09739682689038429
0.18665003486756016	-0.11272567677885406
0.12778254560731883	0.0917059442541808
0.2124950665469405	0.0549511039735535
0.0959363424060307	0.03455737379382634
0.16574140924462147	-0.10938096938359022
-0.03187199198945758	-0.13058136574069876
0.06579641285320702	-0.06908879711253597
0.1563921491953342	-0.14029639306709968
0.001404073967226728	0.07558479643788735
0.12527040158536273	0.11643326277870174
-0.04307603179756088	0.09455332922650998
0.13942314228665753	0.04150706998444701
0.052753014620110006	-0.06563225454331215
0.14870690265272174	-0.1398681950063086
0.2891079083703539	0.09755017999334636
0.060192328826071784	-0.02897916052459038
-0.004748088555435098	-0.13168455362211273
0.11929574358112366	-0.00010623690587868023
0.15952424258123643	0.16897322300926615
0.08603050571890808	-0.12388950246294343
0.10488387299949337	0.0585525374790169
0.4505875512542379	-0.13257339563091117
0.2695780402004542	-0.003671828696787588
-0.048447757039392136	0.004084846554776384
0.034453312096469596	0.056103734529545986
0.006962013478707757	-0.18006672235554072
0.02118970231252186	0.004997451623240349
0.21813546957174476	-0.08747198884048729
0.14655520516974974	-0.14619953064279123
0.05846527211506172	-0.09102142332276442
0.006080328702211882	-0.12889832827330674
0.04789812203731388	0.06667904424863046
0.027777164064058175	-0.08330899301514152
0.023397681776005513	-0.30714205974096814
0.34195226125031036	0.06667820521526138
0.05261654000448486	0.08411790269426789
0.15120581979505734	-0.05723947346763034
0.23956191209566968	-0.15353519010843264
0.16587814362768277	0.041017473163897034
0.20167122811276966	0.020064839247294255
0.1284641572343429	0.16903452752447215
0.12916015457546645	0.04539467557656372
0.15862797744398735	-0.13136458400943393
0.22836494637248655	0.010239549456598857
0.2643230115616993	-0.1365281769305331
0.1373155169937529	0.06550338604806101
0.02157523421323326	-0.03696249620982349
0.07858520217908721	0.23720867352275776
0.22253245765374058	-0.0703563637918163
0.25273046715027697	0.004251456752996166
-0.044929477709931644	-0.09354329279326049
0.24293285552048768	-0.10179693781453661
0.18204655723821567	0.08921422763262227
0.09393074595514592	0.06923659859595221
0.17207744401027658	-0.036927308058239044
0.21982519910936654	0.014660645777881981
0.1866298926398366	-0.03951575621961498
0.3409738088634634	-0.36126946807660365
0.18974240114566399	-0.037641606598804736
0.18963546265250725	0.07344628396158892
0.0014147021221331268	0.2563534618725875
0.10488841453701976	0.09237945114808381
0.4108890694681371	-0.05332824434782407
0.07358438970631069	-0.0390056665152123
0.25053451868141546	-0.03842952443678006
0.018052491602156023	0.02066552406240227
0.05532128093357875	0.028782436946645083
0.010424825454928677	-0.14355336743959723
0.2146895816075621	-0.16315685883534561
0.05349679123981668	0.06566964484256872
0.2001427596135267	0.030389983510050678
0.25024618884044236	-0.08035181124108585
-0.08788216932995925	0.07769160513234966
0.043645932087651954	0.11246456661795062
0.005094457089431113	0.008701121588111052
0.04274504641202897	-0.015099935713215875
0.06661724487598958	0.12628710045876362
0.12474105527274942	0.03622870310481637
-0.13619200142274362	0.0971108942328015
0.04256595083062847	-0.13267812746140398
0.0931964416862216	-0.0016196058623747511
0.08322691791304104	0.10361281814152055
-0.08028329400160572	0.1047533025244969
-0.00027956267379472717	-0.02260822806314392
0.14493107544789421	0.0857622453800061
0.03621955651661564	-0.05836179127472666
0.17046699713997182	0.005667902962227675
0.015041952431096697	0.23199381470730912
-0.1148947945674535	0.2660117743967687
0.08756129156796473	0.022176396430964404
0.029591387881432753	0.08242572607515396
-0.06528374926037782	-0.1047860785535144
-0.0677044589842923	-0.10051348338985161
0.06734348861223921	0.020598481146957438
0.005334048379543044	0.15018247725384098
-0.08301757634527565	-0.009748621743460362
0.08478311178256034	0.199140307172901
-0.05120305989452309	-0.08045212139520357
0.03749700935017006	-0.09006213107192691
0.012648063809565364	-0.01266269788589178
0.1854708433888983	-0.11035893377280914
-0.07283124654861525	0.19689166917356848
-0.32946087534193697	0.1720245144831083
0.1873680090758013	-0.09384230120571499
0.0628809927152607	-0.08285953330996669
-0.07146602515636047	0.135591762847781
-0.11176289847671028	0.04808726949684725
-0.055437376055687805	-0.02129467375209712
-0.16321530543408494	-0.0223250547034832
-0.07433585387378502	0.17520736208763543
-0.12051871414017938	-0.08700036249463955
-0.13176353794716358	-0.11011525298864197
-0.05779613233948604	-0.17669450777321813
-0.28700759777778734	-0.08050072857401848
-0.11476724967081761	-0.05972522162501774
-0.1239602868168633	0.17535752226110993
0.0033001918537294422	-0.13408867663384083
-0.040175537817691634	0.26575932487115905
-0.2091786422246515	0.012767343463026937
-0.005313347649563649	-0.0353276658187167
-0.2000341980608501	0.05996948131646755
-0.07177893342350065	-0.11502180831191483
-0.017851405421383117	-0.084460987681887
0.05631934815413178	-0.42191785578215296
-0.1222389383509024	0.009866420964216742
-0.19057452308743744	0.06212022058410663
-0.2663413427853712	-0.05498261037168699
-0.25530522258461535	-0.0957832701202038
-0.16613062255105213	-0.1759570414351101
-0.2902624214358588	-0.049001459964176874
-0.07170410042996259	-0.06315914932664086
-0.2921665399103655	-0.07833519375029943
-0.26296231473300696	-0.037811286327765384
0.20203717743947458	-0.004691912762824338
0.13209416033650456	-0.2051835502356481
-0.11084311635115553	-0.29555437924911365
-0.23887130936308448	-0.19521285920829612
0.11411682977116724	-0.10581412677578936
-0.22156760151285304	-0.17021612542898537
-0.1361184359371999	-0.1586506543004335
-0.035294212861176955	-0.25546153690211426
-0.33166700339672733	-0.3754020422210819
-0.3897436221055683	-0.10418139575893276
0.16962247019029966	-0.3837936408674984
0.033452863115728426	-0.017973006994614744
-0.10305102181772938	-0.28475779702221615
-0.4471046057233438	0.043988950584058384
-0.2531685374795256	-0.10279926682499752
-0.4211665914239627	0.11933005478492126
-0.0014052741012140352	-0.19062275321731703
-0.18097133728140508	0.07567140412558346
0.020420661214244518	-0.29279901715667406
0.30169701811744964	-0.6304505009684066
-0.27573538968690786	0.06313145449703458
-0.0461516084029405	-0.21673140715730513
-0.5977174397792372	-0.05033594693325327
-0.7084091180982371	-0.37804178903394153
-0.6131487729549769	-0.11712459115080937
-0.2330035487633913	0.14616122967007955
-0.7042099773815428	-0.2690426880365444
-0.9029852648639412	-0.056478378541062746
-0.22783332686717495	-0.3303237167380312
-0.13129651469610246	0.003736100601386544
-0.541535765886432	0.0022091556796707823
-0.6433614237346504	-0.2177157752121655
-0.6754696686438642	0.12891713935142846
-0.39795890681560087	0.3025225749791658
-0.7368309157044619	-0.29631438899068735
-0.6977276863241413	-0.08876498011167028
-0.4556517299639308	-0.18576271348872886
-0.5544506645451557	-0.2116120374762813
