# Supplementary material for: Type-I myosins promote actin polymerization to drive membrane bending in endocytosis
Source: eLife. 2019 Aug 6;8:e44215. doi: 10.7554/eLife.44215 (PMC6684269; doi:10.7554/eLife.44215)
Supplement: Figure 5—source data 1. [file elife-44215-fig5-data1.csv]

#Sla1_WT
t (s)	x (nm)	n	x_err (nm)
-18.063	5.259105839	11	10.81453361
-17.9595	2.10276712	11	13.37247387
-17.856	-14.95045708	11	9.162285128
-17.7525	3.915600399	9	7.429739056
-17.649	-7.524267539	12	10.77470316
-17.5455	5.165162105	12	12.14928438
-17.442	22.96560152	12	12.02960232
-17.3385	3.722240005	11	14.24799363
-17.235	2.108873461	10	12.37397719
-17.1315	32.61136223	12	12.03936259
-17.028	-4.377475827	10	12.46270854
-16.9245	-1.710306966	12	10.01580162
-16.821	-2.864071386	13	9.830865312
-16.7175	-1.715310112	11	6.220700301
-16.614	-3.936812266	12	6.72720972
-16.5105	0.710923523	11	10.04529732
-16.407	1.951118707	12	9.304196172
-16.3035	13.11165036	13	10.55827443
-16.2	-5.979287273	13	11.22975205
-16.0965	-7.266753517	15	9.27369754
-15.993	-1.401490379	16	7.893998811
-15.8895	0.671499806	14	9.06603351
-15.786	-4.651403961	14	9.478751028
-15.6825	-0.961671071	16	8.648059051
-15.579	2.122377946	14	8.056375988
-15.4755	-5.139398274	14	9.972597213
-15.372	-1.464061346	16	6.970688535
-15.2685	-8.670218062	16	7.479287828
-15.165	7.80971809	17	7.14996051
-15.0615	-9.05837815	17	9.036717266
-14.958	9.246868569	16	8.348498935
-14.8545	4.391294542	16	7.865782622
-14.751	6.065756444	15	7.951045899
-14.6475	3.805133192	19	8.932905863
-14.544	9.856402666	18	7.164760352
-14.4405	7.404201764	19	7.31621117
-14.337	-10.53890645	19	7.849246144
-14.2335	-5.169494788	18	7.634550806
-14.13	-9.424341018	18	5.861522127
-14.0265	-0.932756116	20	7.286219583
-13.923	-3.588169809	18	6.817670131
-13.8195	2.850081936	18	7.857668133
-13.716	5.247611467	17	7.656539207
-13.6125	1.547764592	20	7.865973415
-13.509	4.106568034	21	6.107047727
-13.4055	1.408620428	21	9.439128291
-13.302	-4.394021824	19	8.098191674
-13.1985	1.877752062	22	6.15852441
-13.095	5.412010478	22	7.518906406
-12.9915	7.010766713	24	6.946001298
-12.888	-10.05894452	25	6.646783072
-12.7845	1.805857147	25	7.844931627
-12.681	-3.582939699	26	7.864865744
-12.5775	6.239608305	24	9.085194321
-12.474	3.923979241	26	6.997120998
-12.3705	-0.192783768	27	6.995474041
-12.267	0.968976135	28	6.941576699
-12.1635	-13.15452384	26	7.325323674
-12.06	-5.820347719	28	7.44706506
-11.9565	-4.512333128	27	7.635838412
-11.853	-0.654878384	28	8.500576911
-11.7495	-0.335439641	25	6.742420516
-11.646	-6.595150329	28	7.030189363
-11.5425	4.874459693	29	6.27338066
-11.439	2.744265796	28	7.361646847
-11.3355	-2.559920812	29	7.911465441
-11.232	-1.771729532	29	6.556755815
-11.1285	-4.446144973	31	6.232916012
-11.025	0.279491958	28	6.215184852
-10.9215	-0.677554047	29	6.850663446
-10.818	-6.275846505	31	6.573402824
-10.7145	1.435331507	30	6.075726466
-10.611	8.613175994	31	6.543139685
-10.5075	7.912277883	31	7.101033195
-10.404	14.3443819	28	5.928579832
-10.3005	3.797339198	31	7.452461936
-10.197	-0.770174647	31	6.710588304
-10.0935	-1.880109419	32	6.555541253
-9.99	7.171724337	31	7.492253272
-9.8865	-2.13972117	33	7.026170407
-9.783	3.644003868	31	7.548448529
-9.6795	4.257335615	31	5.839347129
-9.576	13.01665384	32	6.449621477
-9.4725	1.83193247	32	6.580251965
-9.369	-2.694148857	30	6.748652612
-9.2655	1.251260019	32	5.910498975
-9.162	0.120358678	34	6.407677566
-9.0585	0.559090821	33	6.51553316
-8.955	2.033615303	31	7.232014984
-8.8515	5.192126392	31	6.260699813
-8.748	4.403806884	33	6.241061578
-8.6445	-0.07173603	32	5.788281304
-8.541	1.317420583	32	6.156940227
-8.4375	0.888314376	32	6.534728146
-8.334	6.754068076	33	5.910996155
-8.2305	1.052518501	33	6.089851428
-8.127	-3.346454755	33	6.010765051
-8.0235	6.575113198	35	6.541727711
-7.92	-1.69560421	34	6.273611181
-7.8165	-7.85281022	34	6.450575863
-7.713	-1.356106573	34	6.301923368
-7.6095	4.926843767	33	6.447589419
-7.506	3.708834565	36	5.808140567
-7.4025	1.271997106	33	5.918035981
-7.299	-4.644531492	35	5.839750046
-7.1955	-6.248880233	31	6.973031042
-7.092	-2.970823187	35	5.753070112
-6.9885	-1.086746684	35	5.697854108
-6.885	5.273100667	36	6.1526049
-6.7815	-3.878390135	36	6.027792994
-6.678	-5.615109177	35	6.302453267
-6.5745	-4.618818367	34	5.989045751
-6.471	-2.499836354	33	5.392105084
-6.3675	-1.694872148	35	5.830018633
-6.264	-3.004240469	32	6.103196348
-6.1605	0.185575008	33	6.126608206
-6.057	-2.326559468	33	6.115241696
-5.9535	4.055671833	35	5.413081581
-5.85	-2.040058487	36	6.184321816
-5.7465	-0.822250503	35	6.008669024
-5.643	-1.356533363	33	5.898525695
-5.5395	1.870367935	33	5.676233539
-5.436	-0.080450569	36	5.933077628
-5.3325	2.982841116	34	5.950261921
-5.229	2.910626419	34	6.077105278
-5.1255	-3.590302301	34	5.43986944
-5.022	-4.989783227	35	6.546356378
-4.9185	3.745244199	36	5.832309744
-4.815	8.243888765	34	6.529874609
-4.7115	0.4824582	34	5.779669211
-4.608	-0.979893161	34	5.738380634
-4.5045	-4.627863433	35	6.257507119
-4.401	5.114603985	36	6.011178728
-4.2975	-2.77925826	33	5.728766435
-4.194	-0.847458146	36	5.745757391
-4.0905	-1.635970953	33	6.180308582
-3.987	0.184114539	34	6.131073607
-3.8835	1.590749859	34	5.621516558
-3.78	-0.661306431	35	5.64739622
-3.6765	-0.540630843	34	6.19625422
-3.573	0.912028636	35	5.569952363
-3.4695	-2.468202572	36	6.637017052
-3.366	-0.757590989	36	6.020002355
-3.2625	2.971841271	34	5.886043738
-3.159	5.23389009	34	6.328718099
-3.0555	-1.056981718	34	5.728340026
-2.952	3.013486731	35	5.8108093
-2.8485	-3.618124136	35	6.98586937
-2.745	1.810081323	34	5.693467977
-2.6415	2.176839475	35	5.818047579
-2.538	0.161295952	36	5.899837059
-2.4345	-2.273748287	33	5.727025205
-2.331	0.988990396	34	6.528350667
-2.2275	2.545245156	32	5.809402749
-2.124	3.368191428	36	5.878536063
-2.0205	4.965757875	34	5.902699489
-1.917	3.012936782	36	5.919053726
-1.8135	-5.222454484	34	5.99458246
-1.71	1.641630933	34	5.829147405
-1.6065	6.086550089	37	5.947966165
-1.503	-1.313710129	35	5.74975487
-1.3995	7.342847273	34	5.744934912
-1.296	5.563897609	36	5.403484262
-1.1925	9.657314409	33	5.620982481
-1.089	4.693963658	35	5.534330345
-0.9855	9.414818147	36	5.684299472
-0.882	5.360792749	36	5.600949904
-0.7785	5.620089046	36	5.79064379
-0.675	8.583582687	35	5.710663799
-0.5715	8.064427088	36	5.791487232
-0.468	6.78867233	34	6.421178417
-0.3645	7.475486716	36	5.991836001
-0.261	12.21096765	36	5.500218757
-0.1575	6.546048989	37	6.293062533
-0.054	13.76217949	34	6.230040076
0.0495	9.303092436	36	5.477433165
0.153	15.25374221	36	5.90002634
0.2565	11.82889743	36	6.177045888
0.36	10.99878974	35	5.7605699
0.4635	12.19998282	36	5.627274927
0.567	10.27564373	37	5.437829934
0.6705	8.782211505	36	5.935465047
0.774	13.2774677	34	6.16176362
0.8775	12.08887571	33	5.575114263
0.981	13.01742005	37	6.250636521
1.0845	8.739167741	37	5.912260864
1.188	15.86841274	34	6.399851474
1.2915	23.88328972	35	5.97422575
1.395	20.05372432	36	6.071684781
1.4985	11.79206706	34	6.103278764
1.602	26.88185253	36	5.850404641
1.7055	23.34113608	35	6.849871507
1.809	24.47080738	34	7.002436406
1.9125	25.07729731	33	6.77503544
2.016	26.21889741	34	7.078113966
2.1195	26.5947438	32	6.245884411
2.223	23.08047472	36	7.06570913
2.3265	29.03132247	33	7.599394246
2.43	27.29941697	36	6.544740504
2.5335	30.12652947	33	6.557763933
2.637	32.24487527	36	7.4217549
2.7405	40.29197914	33	7.650909561
2.844	39.44433457	32	6.526822321
2.9475	37.68889259	35	6.966708455
3.051	40.56969198	35	6.852987786
3.1545	46.81184835	32	6.140523817
3.258	46.79656176	34	6.848974159
3.3615	45.18768809	35	6.59655697
3.465	51.88330958	35	6.534058698
3.5685	51.9104053	35	6.465051954
3.672	53.43042818	36	6.417774663
3.7755	53.00272033	34	7.09773135
3.879	61.73542582	31	7.855462065
3.9825	58.01662801	35	7.850751572
4.086	61.23637727	36	6.631742081
4.1895	54.95437225	33	7.015055121
4.293	61.87376012	33	6.759302466
4.3965	72.03166354	32	6.732370853
4.5	64.96078285	36	7.400863814
4.6035	72.66114847	34	7.393987032
4.707	74.96189298	32	6.723125127
4.8105	67.93187955	35	6.832917171
4.914	76.8270486	34	7.428262747
5.0175	73.22519289	35	6.405445971
5.121	80.67339067	35	7.559544873
5.2245	73.31857766	36	7.062258557
5.328	75.21952341	35	7.171466745
5.4315	84.13459016	32	7.009971281
5.535	91.61978888	33	7.680890807
5.6385	94.41109767	32	7.347112104
5.742	84.57553708	32	6.801850017
5.8455	89.4052114	32	6.689460535
5.949	101.273403	34	7.673075558
6.0525	96.04920379	32	6.864445297
6.156	97.67023	33	8.434153616
6.2595	97.92430178	31	8.289116138
6.363	101.7295524	33	6.665576627
6.4665	103.4577475	31	6.990287799
6.57	109.6985239	31	8.208445855
6.6735	101.2352753	33	11.28832762
6.777	105.6764956	30	8.229541981
6.8805	103.8575295	31	7.760557135
6.984	111.4849118	26	10.23309594
7.0875	111.2059873	31	8.635100137
7.191	116.1046064	31	9.807767309
7.2945	111.7182871	29	7.564101668
7.398	114.4775048	30	6.448205459
7.5015	118.5599796	26	6.534995189
7.605	113.909304	27	8.013113608
7.7085	127.3826763	26	8.71555923
7.812	117.6933972	27	10.22133383
7.9155	123.5132338	27	10.52460111
8.019	126.2940548	25	11.62575916
8.1225	132.0007131	25	9.308245601
8.226	147.5790967	26	12.44496976
8.3295	134.3855509	25	8.533147469
8.433	150.84687	25	8.787977319
8.5365	150.6026926	24	10.93491472
8.64	148.5964429	23	13.49495547
8.7435	143.8167047	21	10.52490372
8.847	146.3926108	23	9.147152925
8.9505	153.3604647	18	9.473306476
9.054	165.9682634	16	9.825535772
9.1575	152.2818459	22	10.60919182
9.261	142.9957364	17	12.45726966
9.3645	133.8504806	21	13.41775135
9.468	111.0019818	13	13.08084058
9.5715	147.4445276	19	15.4734001
9.675	155.8465249	19	11.70468961
9.7785	130.4797796	18	17.84547983
9.882	147.6019711	14	11.72216675
9.9855	140.9706025	16	13.78484201
10.089	155.3097733	14	12.96673194
10.1925	138.1512015	16	17.77534897
10.296	140.5525697	13	12.56877692
10.3995	147.3322823	13	15.31978605
#Sla1_myo5del
t (s)	x (nm)	n	x_err (nm)
-12.1549	-9.13130875	12	8.086878486
-12.0514	-19.7326202	11	5.884392813
-11.9479	-2.007700515	12	7.865804412
-11.8444	-23.41835174	11	7.288823624
-11.7409	-17.10969772	13	7.659073557
-11.6374	-6.224214872	13	7.741506572
-11.5339	-17.3070836	14	6.868327709
-11.4304	-10.49142883	13	7.326077626
-11.3269	-7.766312586	14	7.055889011
-11.2234	-16.80376934	13	7.910126118
-11.1199	-13.77157254	14	7.027691428
-11.0164	-8.326305999	15	6.69278594
-10.9129	-13.11136348	14	6.495543323
-10.8094	-16.52161903	15	8.64122372
-10.7059	-12.7495875	16	7.693387806
-10.6024	-11.42066621	15	6.392498146
-10.4989	-19.55891363	16	6.564538341
-10.3954	-9.874334158	16	7.64062395
-10.2919	-10.13599049	16	7.363536764
-10.1884	-17.88989241	15	8.784380126
-10.0849	-10.48041986	15	8.109656939
-9.9814	-11.99388065	17	7.846718819
-9.8779	-8.646069876	16	6.244694754
-9.7744	-4.704962841	16	7.294157901
-9.6709	-5.851583539	15	6.437781287
-9.5674	-6.591340313	16	6.673594242
-9.4639	-9.05171272	17	7.690602817
-9.3604	-12.11243879	16	7.541922527
-9.2569	-10.00823705	17	6.246903552
-9.1534	-9.373430327	18	6.318066607
-9.0499	-9.218599769	18	7.121501236
-8.9464	-10.01933737	16	7.511247414
-8.8429	-12.75567922	16	6.732126802
-8.7394	-12.21167592	16	7.797218463
-8.6359	-10.3061633	17	7.417580504
-8.5324	-3.08750907	16	6.850594404
-8.4289	-14.81379242	18	6.675132296
-8.3254	-10.93063525	20	8.082327165
-8.2219	-7.087862774	22	7.194680288
-8.1184	-6.634320159	22	6.561498623
-8.0149	-6.394442362	19	7.310765098
-7.9114	-6.033241141	20	6.595596566
-7.8079	-11.66569591	20	6.870852161
-7.7044	-5.158003138	23	6.959375374
-7.6009	-8.040197739	23	6.156317018
-7.4974	-7.198142789	23	6.865463043
-7.3939	-11.13749932	24	6.6649517
-7.2904	-9.434826927	22	7.13407934
-7.1869	-7.784816729	24	6.527786504
-7.0834	-10.67843432	24	7.955669437
-6.9799	-8.259542448	23	6.358922196
-6.8764	-5.538000431	21	6.686416373
-6.7729	-1.516273497	22	7.015579773
-6.6694	-1.632645225	23	6.065099959
-6.5659	-5.765749779	24	6.497195775
-6.4624	-7.181414698	25	6.201161667
-6.3589	-5.765194611	25	6.54916365
-6.2554	-4.009934203	24	6.621287596
-6.1519	-6.297789391	24	6.584617826
-6.0484	-7.582904745	25	5.99195518
-5.9449	-5.562800899	25	6.85708662
-5.8414	-8.143082175	24	6.574409662
-5.7379	-2.2622608	24	6.158527196
-5.6344	-3.428733266	24	6.929608538
-5.5309	-10.4450877	26	6.109832842
-5.4274	-10.26078799	26	6.94403054
-5.3239	-8.921015586	25	6.505454786
-5.2204	-10.47193873	26	6.551996884
-5.1169	-12.54927373	26	6.416582552
-5.0134	-7.639847991	26	6.457679217
-4.9099	-11.81328057	25	6.383777229
-4.8064	-5.579850443	25	6.388167035
-4.7029	-5.65251346	25	6.623740897
-4.5994	-5.064251886	26	6.806030167
-4.4959	-7.35810308	25	6.140697209
-4.3924	-9.448314361	26	6.189613031
-4.2889	-6.705441686	26	6.620136874
-4.1854	-10.75189095	26	6.438635265
-4.0819	-8.25189828	26	6.177876847
-3.9784	-6.277039605	26	6.416963666
-3.8749	-4.74419873	26	7.063887609
-3.7714	-9.714058207	27	6.435768268
-3.6679	-9.038588125	26	5.938488111
-3.5644	-13.22789541	27	7.066866219
-3.4609	-6.505590315	26	6.557152554
-3.3574	-5.101998131	27	6.329388849
-3.2539	-8.494176223	27	6.145876137
-3.1504	-6.76043034	27	6.257456593
-3.0469	-10.2922255	25	5.965377116
-2.9434	-8.527150257	25	6.465109029
-2.8399	-9.896564925	24	6.227424356
-2.7364	-6.557985328	25	6.266873131
-2.6329	-1.660637693	26	6.090404728
-2.5294	-8.148571252	27	6.20742078
-2.4259	-9.436000787	25	6.168284805
-2.3224	-11.60105959	28	6.457184026
-2.2189	-5.255802008	27	6.517725944
-2.1154	-5.124577508	26	6.533739835
-2.0119	-6.729190985	27	6.262013927
-1.9084	-7.787248532	26	5.946207488
-1.8049	-10.293312	26	5.908342639
-1.7014	-2.196687312	28	6.106202396
-1.5979	-9.957613742	26	6.217010699
-1.4944	-5.516357873	27	5.932450376
-1.3909	-14.79594386	27	5.842154508
-1.2874	-11.06239765	28	6.058710746
-1.1839	-8.030582317	26	5.931909919
-1.0804	-5.187965387	28	6.406299214
-0.9769	-3.776782318	27	5.9198553
-0.8734	-7.414751211	26	5.889127356
-0.7699	-9.434978777	26	6.483558446
-0.6664	-10.7916387	27	6.365534468
-0.5629	-4.722453097	26	6.027798793
-0.4594	-2.58097594	27	6.10050017
-0.3559	-3.038830533	28	5.962899805
-0.2524	-11.07408415	27	6.313513982
-0.1489	-2.598319563	27	6.109815548
-0.0454	-4.203035697	28	6.296907637
0.0581	-6.272221432	25	6.171711748
0.1616	-2.277727743	28	6.174243638
0.2651	-9.428828568	26	5.835922496
0.3686	-3.461146755	28	6.254843004
0.4721	-8.340211432	27	6.1812939
0.5756	-12.92595546	27	6.038280968
0.6791	-4.633741607	27	6.475895162
0.7826	-7.874046671	28	6.108605148
0.8861	-0.453726681	28	5.783184125
0.9896	-6.325139919	27	5.971864873
1.0931	-9.798672594	27	6.466256046
1.1966	-3.706696635	27	6.032681713
1.3001	-10.23793666	28	6.247265166
1.4036	-2.338875831	28	5.949363855
1.5071	-5.108280546	28	6.263663111
1.6106	-5.111008358	27	6.632223112
1.7141	-4.487805649	27	5.863184713
1.8176	-1.578393312	26	6.152049373
1.9211	-3.427293469	28	6.111559341
2.0246	0.95145474	28	5.692088774
2.1281	-4.356808234	28	5.930042728
2.2316	0.03164253	27	5.829361237
2.3351	-1.35853613	28	6.345314623
2.4386	1.709455222	27	6.183080147
2.5421	-2.251786198	27	5.916260638
2.6456	-6.202310348	27	6.373927095
2.7491	2.849619258	28	6.146057678
2.8526	6.885455049	28	6.262201689
2.9561	-2.350253017	27	6.06298454
3.0596	1.529748432	28	6.704972304
3.1631	5.667330306	25	6.323671782
3.2666	1.118924473	27	5.764055182
3.3701	6.715794817	28	6.269123969
3.4736	6.110063959	27	6.369867593
3.5771	-0.996680688	28	5.739818794
3.6806	-1.081581452	28	6.305834277
3.7841	5.502533411	27	5.92643451
3.8876	5.2612916	27	6.061430124
3.9911	9.071685732	28	6.355302256
4.0946	2.902688643	26	6.067988011
4.1981	6.960012168	26	6.649395056
4.3016	10.38841754	28	6.668674139
4.4051	10.79069112	28	6.16183152
4.5086	13.20835742	27	6.564648085
4.6121	11.73386797	28	5.874554164
4.7156	12.36911827	27	5.978389791
4.8191	15.51730356	27	7.028798806
4.9226	7.483690232	27	6.419605733
5.0261	12.58270597	27	6.607437333
5.1296	13.93157092	28	6.670288497
5.2331	14.3881967	27	6.827354877
5.3366	13.86174089	27	6.885420232
5.4401	12.8364537	27	6.702615045
5.5436	14.27759508	27	7.31721926
5.6471	17.20980654	28	6.462754831
5.7506	17.48023779	27	6.463850141
5.8541	18.84512319	27	6.52992467
5.9576	20.0332706	26	5.911048369
6.0611	18.51552398	27	6.506582562
6.1646	25.510185	27	6.398844817
6.2681	21.23287119	28	7.026525634
6.3716	21.67054289	27	6.759825857
6.4751	28.031126	26	6.84165501
6.5786	27.98754999	26	7.184400918
6.6821	26.33316023	27	6.512997439
6.7856	34.22956607	26	6.387209403
6.8891	34.47888086	27	6.458292632
6.9926	36.32023574	26	6.457120553
7.0961	34.80143784	24	7.249484403
7.1996	35.29767763	26	6.676932951
7.3031	41.51181579	26	6.652633234
7.4066	38.48534938	26	6.616248972
7.5101	42.46591433	25	6.35871182
7.6136	40.63985943	26	6.945070821
7.7171	42.62076865	25	6.537588552
7.8206	44.59703602	24	6.380069675
7.9241	56.08718383	27	6.363548847
8.0276	48.87835315	25	6.394052082
8.1311	52.31148808	24	6.382900337
8.2346	52.14346442	25	6.133430267
8.3381	46.40385341	25	6.900144367
8.4416	49.66392718	25	6.543618148
8.5451	55.2195961	26	6.311273896
8.6486	52.55670556	24	6.511605517
8.7521	56.92621878	23	6.960246716
8.8556	56.0255837	24	6.389131746
8.9591	60.68762917	24	7.460065851
9.0626	51.28574771	24	6.954194932
9.1661	62.18762894	22	6.279334035
9.2696	59.40064563	21	6.288036042
9.3731	62.98244126	25	7.184875724
9.4766	61.66902614	24	7.156042924
9.5801	70.13804906	24	7.304794156
9.6836	65.89650273	24	6.981804974
9.7871	61.51970264	22	7.382937174
9.8906	71.26579147	21	6.874716378
9.9941	67.50509755	24	8.038376208
10.0976	77.63912843	23	8.041030192
10.2011	74.45783562	23	7.472471419
10.3046	72.16412821	22	7.465990239
10.4081	80.37649415	22	7.561514511
10.5116	76.07813368	23	7.847973344
10.6151	80.30543016	22	8.680205229
10.7186	78.54786371	21	8.620002436
10.8221	71.96990196	22	7.311053342
10.9256	78.66686764	20	9.026043011
11.0291	74.12886802	20	10.35290813
11.1326	82.89002623	21	9.223352088
11.2361	78.60784705	19	7.868813915
11.3396	90.81489101	21	8.945692665
11.4431	78.14942446	19	7.665016648
11.5466	76.73068293	19	8.331270226
11.6501	75.67442059	19	8.736665759
11.7536	79.48224098	21	10.74148829
11.8571	87.84426221	20	10.21381248
11.9606	95.80731954	19	10.14730016
12.0641	90.18584015	19	9.520341014
12.1676	85.37384059	17	9.206652103
12.2711	86.16272606	18	15.58198789
12.3746	72.22749898	15	8.501445647
12.4781	85.66597676	16	9.25834918
12.5816	91.03815456	17	9.295204425
12.6851	90.22504406	16	11.46463656
12.7886	94.3329379	15	10.82171107
12.8921	92.43805888	17	11.62610925
12.9956	94.02437538	14	11.05438022
13.0991	102.4179068	16	10.1813174
13.2026	95.13393683	15	11.59398595
13.3061	101.24163	13	14.98896266
#Sla1_myo5CAdel
t (s)	x (nm)	n	x_err (nm)
4.554	-1.067581904	10	3.342041902
4.6575	-2.048714883	12	3.524697776
4.761	1.669621548	13	4.657956053
4.8645	1.887056212	11	6.660730359
4.968	2.676959066	12	3.868648066
5.0715	-6.13436869	13	5.330703054
5.175	-12.05566025	11	7.925312768
5.2785	-11.87092438	14	5.692926589
5.382	-5.961447917	13	8.812613717
5.4855	-13.25202484	13	5.067296157
5.589	7.206329837	14	6.659940476
5.6925	-9.423415077	13	5.601345531
5.796	-6.777825437	14	4.644266754
5.8995	-3.599214412	15	4.200889659
6.003	-9.01988776	14	4.309065845
6.1065	-8.762428117	14	5.321374258
6.21	-6.385079393	15	5.01393172
6.3135	-1.817334587	12	3.661130447
6.417	-3.762481917	14	6.219327655
6.5205	-7.974146634	14	3.666164943
6.624	-3.023404393	15	5.660567546
6.7275	-6.211088137	14	4.453917038
6.831	-5.468430927	15	3.468535579
6.9345	-2.759234594	16	4.990887979
7.038	-7.738517956	15	3.37469231
7.1415	-0.041356716	14	3.541936318
7.245	-0.253492853	16	3.994948395
7.3485	-5.436601212	16	2.748992258
7.452	-5.891075716	16	4.946964195
7.5555	-12.62874449	16	4.450580213
7.659	1.665449819	13	3.898507043
7.7625	0.193130339	15	4.142320801
7.866	-6.798503348	16	5.347231267
7.9695	2.782339608	16	3.654346181
8.073	-5.922398926	14	2.558189199
8.1765	-11.15035903	16	5.582485331
8.28	2.823298405	15	3.43059899
8.3835	-9.251894298	15	3.638082798
8.487	-1.429455582	14	3.826917708
8.5905	-4.758089984	16	3.817304206
8.694	-4.56261523	15	5.774382453
8.7975	-5.814272937	16	5.258032565
8.901	-6.28763813	17	4.204404949
9.0045	-0.075761096	17	5.225207062
9.108	-3.585035249	17	3.671452208
9.2115	-3.624654171	17	5.973829915
9.315	-0.779762319	20	3.546125618
9.4185	-0.916451295	20	5.946968162
9.522	0.464436488	21	4.115772051
9.6255	-2.191470387	21	3.774242088
9.729	-4.413543246	18	4.67721876
9.8325	2.219185949	20	3.352652809
9.936	-5.573866861	20	4.044305516
10.0395	4.158285406	20	3.326522387
10.143	-12.40022344	20	3.85951208
10.2465	-0.783638733	20	4.227067401
10.35	-3.887039725	22	3.860016613
10.4535	-4.805561287	23	2.780437327
10.557	-4.609780543	22	2.821254285
10.6605	-0.478066616	23	3.353324836
10.764	-12.15003814	24	4.422619299
10.8675	-2.828873816	24	2.64995934
10.971	1.547058914	23	2.404149401
11.0745	0.442675164	22	4.310347551
11.178	-7.841322443	24	2.986537694
11.2815	-2.056644339	25	3.068170818
11.385	-7.263835729	25	3.619590602
11.4885	-2.64333832	25	4.161749634
11.592	-7.2977143	24	3.904640415
11.6955	-12.05632363	26	4.850133908
11.799	-5.370007998	25	4.529671715
11.9025	-6.674102794	26	3.452937393
12.006	-4.604375247	24	3.488171482
12.1095	-0.605015664	25	4.353471295
12.213	-2.756235722	23	4.55702214
12.3165	-7.212784226	25	3.080569384
12.42	-6.794619839	26	3.186139249
12.5235	-1.990179231	25	2.053198688
12.627	-3.560623252	25	3.545154513
12.7305	-1.020744481	27	3.908560757
12.834	-1.054515011	25	3.58056561
12.9375	-3.098517648	25	3.034632584
13.041	-3.019639923	24	3.319600592
13.1445	-6.517254979	26	3.879095574
13.248	5.288638915	25	4.13127567
13.3515	-6.179167505	26	3.443644003
13.455	-9.71769882	25	3.590431115
13.5585	-8.505165125	25	2.756684798
13.662	-3.566504472	26	4.094716026
13.7655	-9.324437769	26	4.092979595
13.869	-1.141100575	25	3.836967807
13.9725	-2.739772274	26	4.267521186
14.076	-5.120033897	25	2.675452198
14.1795	-5.780456196	26	3.221605526
14.283	-9.162363451	26	2.817895906
14.3865	-7.944575766	27	2.111187949
14.49	-5.190192398	27	4.338803404
14.5935	-3.598726411	26	2.455961623
14.697	-3.363672209	28	2.553090627
14.8005	-12.61213129	28	2.826996221
14.904	-11.43638827	29	3.015027987
15.0075	-10.71442385	28	3.272502008
15.111	-0.764532584	28	3.366346851
15.2145	-5.966939306	27	3.934610427
15.318	-2.880115968	27	2.870840347
15.4215	-7.300679181	26	2.705846996
15.525	-5.902383717	26	3.571205666
15.6285	-7.665523469	28	3.440162419
15.732	-3.989961941	27	3.418411377
15.8355	-3.989499297	27	3.895882713
15.939	-10.34713462	28	3.423750869
16.0425	-7.55187577	29	3.651674297
16.146	-0.392687964	27	2.665064861
16.2495	-12.05820797	28	2.870064389
16.353	-7.117444889	27	3.275950141
16.4565	-5.376116603	29	3.0646638
16.56	-8.170057423	25	2.967906458
16.6635	-9.906976385	28	3.224879218
16.767	-7.030946923	27	3.753765649
16.8705	-2.864234658	27	3.173839884
16.974	-4.274029566	28	3.236105409
17.0775	-5.335285242	28	3.216305201
17.181	-10.7320292	28	3.287467382
17.2845	-4.120718191	27	2.409403631
17.388	-9.819489393	29	3.340328354
17.4915	-7.522270403	29	3.020740697
17.595	-7.949113881	29	2.246740195
17.6985	-1.557760427	28	2.574349281
17.802	-3.008653958	27	2.844783469
17.9055	-4.265351739	28	2.833845616
18.009	3.24576399	28	3.04731849
18.1125	-2.538356311	27	3.711517184
18.216	-1.244477765	27	4.382802772
18.3195	0.182793673	28	3.258924852
18.423	5.301366012	26	2.795628835
18.5265	-1.192984669	28	3.410175011
18.63	4.535876859	27	3.655510765
18.7335	2.796509494	29	2.756506396
18.837	1.927132539	28	3.264348196
18.9405	7.722384186	28	3.422072244
19.044	6.007998542	28	2.791829028
19.1475	10.62611033	29	3.517029629
19.251	3.314194234	26	2.146497081
19.3545	11.87093863	28	3.010378376
19.458	12.87984033	27	3.960810416
19.5615	8.003016	28	3.333655779
19.665	15.88637261	28	2.922149077
19.7685	10.50097859	28	3.30633704
19.872	13.53923568	28	2.950357661
19.9755	15.95388113	26	3.453036395
20.079	22.0249444	29	3.200272903
20.1825	22.64178102	27	4.069439828
20.286	23.89548216	26	4.460027899
20.3895	22.12487556	27	3.545240929
20.493	24.81762983	29	3.583583269
20.5965	25.76785165	28	3.421056763
20.7	30.47131345	29	3.219522153
20.8035	32.19907236	28	2.988798248
20.907	40.72044999	28	3.709917632
21.0105	36.88246025	29	2.935570198
21.114	40.83730524	29	3.109468393
21.2175	39.82269371	28	4.971362645
21.321	39.74679202	27	4.697365265
21.4245	51.1378684	27	3.462903863
21.528	45.47751317	27	4.25592326
21.6315	53.0732747	29	2.689031134
21.735	57.51496347	27	2.737785923
21.8385	55.9481888	29	3.131231139
21.942	61.56565981	27	2.953555032
22.0455	58.29534694	29	2.572490827
22.149	65.3454917	28	2.859593342
22.2525	64.47479492	27	3.897144994
22.356	70.57099795	28	3.2351762
22.4595	65.83183219	28	5.641507587
22.563	70.9212519	28	3.108125693
22.6665	69.34985914	25	3.527718661
22.77	67.19890362	29	4.118648147
22.8735	67.04134	26	3.678759534
22.977	76.86433784	29	3.544066457
23.0805	82.95805238	25	5.360098256
23.184	78.2977173	28	3.754890945
23.2875	81.15605701	28	5.404178072
23.391	88.29241521	27	4.629418102
23.4945	90.92060044	28	3.794897598
23.598	98.45577916	25	4.4766034
23.7015	89.47457607	27	5.010122775
23.805	97.80756758	25	4.086032771
23.9085	87.14444681	27	4.639001257
24.012	93.56367854	27	5.171053824
24.1155	89.03397809	25	6.826105135
24.219	109.3034325	26	6.452724373
24.3225	105.5281188	27	4.303160151
24.426	112.1553433	23	6.521329219
24.5295	95.55527005	26	7.553199095
24.633	97.33055656	23	4.076122338
24.7365	104.3731493	24	7.076616096
24.84	110.8898371	25	6.921517288
24.9435	111.0940977	24	6.823194879
25.047	106.6734744	23	9.632061447
25.1505	115.5458036	24	9.51893909
25.254	112.0355696	24	10.48219809
25.3575	112.963627	24	10.76565783
25.461	126.9330386	20	10.0815033
25.5645	123.2195859	22	5.905869056
25.668	122.1981002	22	8.296281247
25.7715	132.0617485	22	9.635749168
25.875	127.5085634	20	9.280803166
25.9785	129.3852192	20	12.57004673
26.082	135.5886239	24	10.79617769
26.1855	113.6533654	18	6.951978825
26.289	122.1659993	19	10.73316465
26.3925	148.7370021	22	11.04781225
26.496	148.1511252	18	11.40293708
26.5995	131.6543259	22	15.55761208
26.703	114.5098977	16	11.14509524
26.8065	126.0437078	15	10.72189985
26.91	137.0527595	16	15.2311909
27.0135	147.3604002	17	11.82213031
27.117	123.2704076	16	12.84844279
27.2205	107.6658701	15	18.40302432
27.324	135.771254	17	11.39431845
27.4275	152.4779538	14	16.23964091
27.531	138.1728428	14	12.14355797
27.6345	154.6999479	12	10.02755772
27.738	148.328313	13	25.12806901
27.8415	158.0298424	9	13.20686758
