# Supplementary material for: Type-I myosins promote actin polymerization to drive membrane bending in endocytosis
Source: eLife. 2019 Aug 6;8:e44215. doi: 10.7554/eLife.44215 (PMC6684269; doi:10.7554/eLife.44215)
Supplement: Figure 5—source data 2. [file elife-44215-fig5-data2.csv]

Protein	genotype	median nr of molecules	SEM
Arc18	WT	127.9411765	29.67971018
Arc18	myo5del	90.44117647	21.34787077
Arc18	myo5CAdel	93.23529412	21.78155515
Act1	WT	2145.555556	336.7053267
Act1	myo5del	1305.555556	210.2724661
Act1	myo5CAdel	2303.333333	357.7681925
