# Supplementary material for: Type-I myosins promote actin polymerization to drive membrane bending in endocytosis
Source: eLife. 2019 Aug 6;8:e44215. doi: 10.7554/eLife.44215 (PMC6684269; doi:10.7554/eLife.44215)
Supplement: Figure 6—source data 1. [file elife-44215-fig6-data1.csv]

#Sla1_WT
t (s)	x (nm)	n	x_err (nm)
-18.063	5.259105839	11	10.81453361
-17.9595	2.10276712	11	13.37247387
-17.856	-14.95045708	11	9.162285128
-17.7525	3.915600399	9	7.429739056
-17.649	-7.524267539	12	10.77470316
-17.5455	5.165162105	12	12.14928438
-17.442	22.96560152	12	12.02960232
-17.3385	3.722240005	11	14.24799363
-17.235	2.108873461	10	12.37397719
-17.1315	32.61136223	12	12.03936259
-17.028	-4.377475827	10	12.46270854
-16.9245	-1.710306966	12	10.01580162
-16.821	-2.864071386	13	9.830865312
-16.7175	-1.715310112	11	6.220700301
-16.614	-3.936812266	12	6.72720972
-16.5105	0.710923523	11	10.04529732
-16.407	1.951118707	12	9.304196172
-16.3035	13.11165036	13	10.55827443
-16.2	-5.979287273	13	11.22975205
-16.0965	-7.266753517	15	9.27369754
-15.993	-1.401490379	16	7.893998811
-15.8895	0.671499806	14	9.06603351
-15.786	-4.651403961	14	9.478751028
-15.6825	-0.961671071	16	8.648059051
-15.579	2.122377946	14	8.056375988
-15.4755	-5.139398274	14	9.972597213
-15.372	-1.464061346	16	6.970688535
-15.2685	-8.670218062	16	7.479287828
-15.165	7.80971809	17	7.14996051
-15.0615	-9.05837815	17	9.036717266
-14.958	9.246868569	16	8.348498935
-14.8545	4.391294542	16	7.865782622
-14.751	6.065756444	15	7.951045899
-14.6475	3.805133192	19	8.932905863
-14.544	9.856402666	18	7.164760352
-14.4405	7.404201764	19	7.31621117
-14.337	-10.53890645	19	7.849246144
-14.2335	-5.169494788	18	7.634550806
-14.13	-9.424341018	18	5.861522127
-14.0265	-0.932756116	20	7.286219583
-13.923	-3.588169809	18	6.817670131
-13.8195	2.850081936	18	7.857668133
-13.716	5.247611467	17	7.656539207
-13.6125	1.547764592	20	7.865973415
-13.509	4.106568034	21	6.107047727
-13.4055	1.408620428	21	9.439128291
-13.302	-4.394021824	19	8.098191674
-13.1985	1.877752062	22	6.15852441
-13.095	5.412010478	22	7.518906406
-12.9915	7.010766713	24	6.946001298
-12.888	-10.05894452	25	6.646783072
-12.7845	1.805857147	25	7.844931627
-12.681	-3.582939699	26	7.864865744
-12.5775	6.239608305	24	9.085194321
-12.474	3.923979241	26	6.997120998
-12.3705	-0.192783768	27	6.995474041
-12.267	0.968976135	28	6.941576699
-12.1635	-13.15452384	26	7.325323674
-12.06	-5.820347719	28	7.44706506
-11.9565	-4.512333128	27	7.635838412
-11.853	-0.654878384	28	8.500576911
-11.7495	-0.335439641	25	6.742420516
-11.646	-6.595150329	28	7.030189363
-11.5425	4.874459693	29	6.27338066
-11.439	2.744265796	28	7.361646847
-11.3355	-2.559920812	29	7.911465441
-11.232	-1.771729532	29	6.556755815
-11.1285	-4.446144973	31	6.232916012
-11.025	0.279491958	28	6.215184852
-10.9215	-0.677554047	29	6.850663446
-10.818	-6.275846505	31	6.573402824
-10.7145	1.435331507	30	6.075726466
-10.611	8.613175994	31	6.543139685
-10.5075	7.912277883	31	7.101033195
-10.404	14.3443819	28	5.928579832
-10.3005	3.797339198	31	7.452461936
-10.197	-0.770174647	31	6.710588304
-10.0935	-1.880109419	32	6.555541253
-9.99	7.171724337	31	7.492253272
-9.8865	-2.13972117	33	7.026170407
-9.783	3.644003868	31	7.548448529
-9.6795	4.257335615	31	5.839347129
-9.576	13.01665384	32	6.449621477
-9.4725	1.83193247	32	6.580251965
-9.369	-2.694148857	30	6.748652612
-9.2655	1.251260019	32	5.910498975
-9.162	0.120358678	34	6.407677566
-9.0585	0.559090821	33	6.51553316
-8.955	2.033615303	31	7.232014984
-8.8515	5.192126392	31	6.260699813
-8.748	4.403806884	33	6.241061578
-8.6445	-0.07173603	32	5.788281304
-8.541	1.317420583	32	6.156940227
-8.4375	0.888314376	32	6.534728146
-8.334	6.754068076	33	5.910996155
-8.2305	1.052518501	33	6.089851428
-8.127	-3.346454755	33	6.010765051
-8.0235	6.575113198	35	6.541727711
-7.92	-1.69560421	34	6.273611181
-7.8165	-7.85281022	34	6.450575863
-7.713	-1.356106573	34	6.301923368
-7.6095	4.926843767	33	6.447589419
-7.506	3.708834565	36	5.808140567
-7.4025	1.271997106	33	5.918035981
-7.299	-4.644531492	35	5.839750046
-7.1955	-6.248880233	31	6.973031042
-7.092	-2.970823187	35	5.753070112
-6.9885	-1.086746684	35	5.697854108
-6.885	5.273100667	36	6.1526049
-6.7815	-3.878390135	36	6.027792994
-6.678	-5.615109177	35	6.302453267
-6.5745	-4.618818367	34	5.989045751
-6.471	-2.499836354	33	5.392105084
-6.3675	-1.694872148	35	5.830018633
-6.264	-3.004240469	32	6.103196348
-6.1605	0.185575008	33	6.126608206
-6.057	-2.326559468	33	6.115241696
-5.9535	4.055671833	35	5.413081581
-5.85	-2.040058487	36	6.184321816
-5.7465	-0.822250503	35	6.008669024
-5.643	-1.356533363	33	5.898525695
-5.5395	1.870367935	33	5.676233539
-5.436	-0.080450569	36	5.933077628
-5.3325	2.982841116	34	5.950261921
-5.229	2.910626419	34	6.077105278
-5.1255	-3.590302301	34	5.43986944
-5.022	-4.989783227	35	6.546356378
-4.9185	3.745244199	36	5.832309744
-4.815	8.243888765	34	6.529874609
-4.7115	0.4824582	34	5.779669211
-4.608	-0.979893161	34	5.738380634
-4.5045	-4.627863433	35	6.257507119
-4.401	5.114603985	36	6.011178728
-4.2975	-2.77925826	33	5.728766435
-4.194	-0.847458146	36	5.745757391
-4.0905	-1.635970953	33	6.180308582
-3.987	0.184114539	34	6.131073607
-3.8835	1.590749859	34	5.621516558
-3.78	-0.661306431	35	5.64739622
-3.6765	-0.540630843	34	6.19625422
-3.573	0.912028636	35	5.569952363
-3.4695	-2.468202572	36	6.637017052
-3.366	-0.757590989	36	6.020002355
-3.2625	2.971841271	34	5.886043738
-3.159	5.23389009	34	6.328718099
-3.0555	-1.056981718	34	5.728340026
-2.952	3.013486731	35	5.8108093
-2.8485	-3.618124136	35	6.98586937
-2.745	1.810081323	34	5.693467977
-2.6415	2.176839475	35	5.818047579
-2.538	0.161295952	36	5.899837059
-2.4345	-2.273748287	33	5.727025205
-2.331	0.988990396	34	6.528350667
-2.2275	2.545245156	32	5.809402749
-2.124	3.368191428	36	5.878536063
-2.0205	4.965757875	34	5.902699489
-1.917	3.012936782	36	5.919053726
-1.8135	-5.222454484	34	5.99458246
-1.71	1.641630933	34	5.829147405
-1.6065	6.086550089	37	5.947966165
-1.503	-1.313710129	35	5.74975487
-1.3995	7.342847273	34	5.744934912
-1.296	5.563897609	36	5.403484262
-1.1925	9.657314409	33	5.620982481
-1.089	4.693963658	35	5.534330345
-0.9855	9.414818147	36	5.684299472
-0.882	5.360792749	36	5.600949904
-0.7785	5.620089046	36	5.79064379
-0.675	8.583582687	35	5.710663799
-0.5715	8.064427088	36	5.791487232
-0.468	6.78867233	34	6.421178417
-0.3645	7.475486716	36	5.991836001
-0.261	12.21096765	36	5.500218757
-0.1575	6.546048989	37	6.293062533
-0.054	13.76217949	34	6.230040076
0.0495	9.303092436	36	5.477433165
0.153	15.25374221	36	5.90002634
0.2565	11.82889743	36	6.177045888
0.36	10.99878974	35	5.7605699
0.4635	12.19998282	36	5.627274927
0.567	10.27564373	37	5.437829934
0.6705	8.782211505	36	5.935465047
0.774	13.2774677	34	6.16176362
0.8775	12.08887571	33	5.575114263
0.981	13.01742005	37	6.250636521
1.0845	8.739167741	37	5.912260864
1.188	15.86841274	34	6.399851474
1.2915	23.88328972	35	5.97422575
1.395	20.05372432	36	6.071684781
1.4985	11.79206706	34	6.103278764
1.602	26.88185253	36	5.850404641
1.7055	23.34113608	35	6.849871507
1.809	24.47080738	34	7.002436406
1.9125	25.07729731	33	6.77503544
2.016	26.21889741	34	7.078113966
2.1195	26.5947438	32	6.245884411
2.223	23.08047472	36	7.06570913
2.3265	29.03132247	33	7.599394246
2.43	27.29941697	36	6.544740504
2.5335	30.12652947	33	6.557763933
2.637	32.24487527	36	7.4217549
2.7405	40.29197914	33	7.650909561
2.844	39.44433457	32	6.526822321
2.9475	37.68889259	35	6.966708455
3.051	40.56969198	35	6.852987786
3.1545	46.81184835	32	6.140523817
3.258	46.79656176	34	6.848974159
3.3615	45.18768809	35	6.59655697
3.465	51.88330958	35	6.534058698
3.5685	51.9104053	35	6.465051954
3.672	53.43042818	36	6.417774663
3.7755	53.00272033	34	7.09773135
3.879	61.73542582	31	7.855462065
3.9825	58.01662801	35	7.850751572
4.086	61.23637727	36	6.631742081
4.1895	54.95437225	33	7.015055121
4.293	61.87376012	33	6.759302466
4.3965	72.03166354	32	6.732370853
4.5	64.96078285	36	7.400863814
4.6035	72.66114847	34	7.393987032
4.707	74.96189298	32	6.723125127
4.8105	67.93187955	35	6.832917171
4.914	76.8270486	34	7.428262747
5.0175	73.22519289	35	6.405445971
5.121	80.67339067	35	7.559544873
5.2245	73.31857766	36	7.062258557
5.328	75.21952341	35	7.171466745
5.4315	84.13459016	32	7.009971281
5.535	91.61978888	33	7.680890807
5.6385	94.41109767	32	7.347112104
5.742	84.57553708	32	6.801850017
5.8455	89.4052114	32	6.689460535
5.949	101.273403	34	7.673075558
6.0525	96.04920379	32	6.864445297
6.156	97.67023	33	8.434153616
6.2595	97.92430178	31	8.289116138
6.363	101.7295524	33	6.665576627
6.4665	103.4577475	31	6.990287799
6.57	109.6985239	31	8.208445855
6.6735	101.2352753	33	11.28832762
6.777	105.6764956	30	8.229541981
6.8805	103.8575295	31	7.760557135
6.984	111.4849118	26	10.23309594
7.0875	111.2059873	31	8.635100137
7.191	116.1046064	31	9.807767309
7.2945	111.7182871	29	7.564101668
7.398	114.4775048	30	6.448205459
7.5015	118.5599796	26	6.534995189
7.605	113.909304	27	8.013113608
7.7085	127.3826763	26	8.71555923
7.812	117.6933972	27	10.22133383
7.9155	123.5132338	27	10.52460111
8.019	126.2940548	25	11.62575916
8.1225	132.0007131	25	9.308245601
8.226	147.5790967	26	12.44496976
8.3295	134.3855509	25	8.533147469
8.433	150.84687	25	8.787977319
8.5365	150.6026926	24	10.93491472
8.64	148.5964429	23	13.49495547
8.7435	143.8167047	21	10.52490372
8.847	146.3926108	23	9.147152925
8.9505	153.3604647	18	9.473306476
9.054	165.9682634	16	9.825535772
9.1575	152.2818459	22	10.60919182
9.261	142.9957364	17	12.45726966
9.3645	133.8504806	21	13.41775135
9.468	111.0019818	13	13.08084058
9.5715	147.4445276	19	15.4734001
9.675	155.8465249	19	11.70468961
9.7785	130.4797796	18	17.84547983
9.882	147.6019711	14	11.72216675
9.9855	140.9706025	16	13.78484201
10.089	155.3097733	14	12.96673194
10.1925	138.1512015	16	17.77534897
10.296	140.5525697	13	12.56877692
10.3995	147.3322823	13	15.31978605
#Sla1_myo5del
t (s)	x (nm)	n	x_err (nm)
-12.1549	-9.13130875	12	8.086878486
-12.0514	-19.7326202	11	5.884392813
-11.9479	-2.007700515	12	7.865804412
-11.8444	-23.41835174	11	7.288823624
-11.7409	-17.10969772	13	7.659073557
-11.6374	-6.224214872	13	7.741506572
-11.5339	-17.3070836	14	6.868327709
-11.4304	-10.49142883	13	7.326077626
-11.3269	-7.766312586	14	7.055889011
-11.2234	-16.80376934	13	7.910126118
-11.1199	-13.77157254	14	7.027691428
-11.0164	-8.326305999	15	6.69278594
-10.9129	-13.11136348	14	6.495543323
-10.8094	-16.52161903	15	8.64122372
-10.7059	-12.7495875	16	7.693387806
-10.6024	-11.42066621	15	6.392498146
-10.4989	-19.55891363	16	6.564538341
-10.3954	-9.874334158	16	7.64062395
-10.2919	-10.13599049	16	7.363536764
-10.1884	-17.88989241	15	8.784380126
-10.0849	-10.48041986	15	8.109656939
-9.9814	-11.99388065	17	7.846718819
-9.8779	-8.646069876	16	6.244694754
-9.7744	-4.704962841	16	7.294157901
-9.6709	-5.851583539	15	6.437781287
-9.5674	-6.591340313	16	6.673594242
-9.4639	-9.05171272	17	7.690602817
-9.3604	-12.11243879	16	7.541922527
-9.2569	-10.00823705	17	6.246903552
-9.1534	-9.373430327	18	6.318066607
-9.0499	-9.218599769	18	7.121501236
-8.9464	-10.01933737	16	7.511247414
-8.8429	-12.75567922	16	6.732126802
-8.7394	-12.21167592	16	7.797218463
-8.6359	-10.3061633	17	7.417580504
-8.5324	-3.08750907	16	6.850594404
-8.4289	-14.81379242	18	6.675132296
-8.3254	-10.93063525	20	8.082327165
-8.2219	-7.087862774	22	7.194680288
-8.1184	-6.634320159	22	6.561498623
-8.0149	-6.394442362	19	7.310765098
-7.9114	-6.033241141	20	6.595596566
-7.8079	-11.66569591	20	6.870852161
-7.7044	-5.158003138	23	6.959375374
-7.6009	-8.040197739	23	6.156317018
-7.4974	-7.198142789	23	6.865463043
-7.3939	-11.13749932	24	6.6649517
-7.2904	-9.434826927	22	7.13407934
-7.1869	-7.784816729	24	6.527786504
-7.0834	-10.67843432	24	7.955669437
-6.9799	-8.259542448	23	6.358922196
-6.8764	-5.538000431	21	6.686416373
-6.7729	-1.516273497	22	7.015579773
-6.6694	-1.632645225	23	6.065099959
-6.5659	-5.765749779	24	6.497195775
-6.4624	-7.181414698	25	6.201161667
-6.3589	-5.765194611	25	6.54916365
-6.2554	-4.009934203	24	6.621287596
-6.1519	-6.297789391	24	6.584617826
-6.0484	-7.582904745	25	5.99195518
-5.9449	-5.562800899	25	6.85708662
-5.8414	-8.143082175	24	6.574409662
-5.7379	-2.2622608	24	6.158527196
-5.6344	-3.428733266	24	6.929608538
-5.5309	-10.4450877	26	6.109832842
-5.4274	-10.26078799	26	6.94403054
-5.3239	-8.921015586	25	6.505454786
-5.2204	-10.47193873	26	6.551996884
-5.1169	-12.54927373	26	6.416582552
-5.0134	-7.639847991	26	6.457679217
-4.9099	-11.81328057	25	6.383777229
-4.8064	-5.579850443	25	6.388167035
-4.7029	-5.65251346	25	6.623740897
-4.5994	-5.064251886	26	6.806030167
-4.4959	-7.35810308	25	6.140697209
-4.3924	-9.448314361	26	6.189613031
-4.2889	-6.705441686	26	6.620136874
-4.1854	-10.75189095	26	6.438635265
-4.0819	-8.25189828	26	6.177876847
-3.9784	-6.277039605	26	6.416963666
-3.8749	-4.74419873	26	7.063887609
-3.7714	-9.714058207	27	6.435768268
-3.6679	-9.038588125	26	5.938488111
-3.5644	-13.22789541	27	7.066866219
-3.4609	-6.505590315	26	6.557152554
-3.3574	-5.101998131	27	6.329388849
-3.2539	-8.494176223	27	6.145876137
-3.1504	-6.76043034	27	6.257456593
-3.0469	-10.2922255	25	5.965377116
-2.9434	-8.527150257	25	6.465109029
-2.8399	-9.896564925	24	6.227424356
-2.7364	-6.557985328	25	6.266873131
-2.6329	-1.660637693	26	6.090404728
-2.5294	-8.148571252	27	6.20742078
-2.4259	-9.436000787	25	6.168284805
-2.3224	-11.60105959	28	6.457184026
-2.2189	-5.255802008	27	6.517725944
-2.1154	-5.124577508	26	6.533739835
-2.0119	-6.729190985	27	6.262013927
-1.9084	-7.787248532	26	5.946207488
-1.8049	-10.293312	26	5.908342639
-1.7014	-2.196687312	28	6.106202396
-1.5979	-9.957613742	26	6.217010699
-1.4944	-5.516357873	27	5.932450376
-1.3909	-14.79594386	27	5.842154508
-1.2874	-11.06239765	28	6.058710746
-1.1839	-8.030582317	26	5.931909919
-1.0804	-5.187965387	28	6.406299214
-0.9769	-3.776782318	27	5.9198553
-0.8734	-7.414751211	26	5.889127356
-0.7699	-9.434978777	26	6.483558446
-0.6664	-10.7916387	27	6.365534468
-0.5629	-4.722453097	26	6.027798793
-0.4594	-2.58097594	27	6.10050017
-0.3559	-3.038830533	28	5.962899805
-0.2524	-11.07408415	27	6.313513982
-0.1489	-2.598319563	27	6.109815548
-0.0454	-4.203035697	28	6.296907637
0.0581	-6.272221432	25	6.171711748
0.1616	-2.277727743	28	6.174243638
0.2651	-9.428828568	26	5.835922496
0.3686	-3.461146755	28	6.254843004
0.4721	-8.340211432	27	6.1812939
0.5756	-12.92595546	27	6.038280968
0.6791	-4.633741607	27	6.475895162
0.7826	-7.874046671	28	6.108605148
0.8861	-0.453726681	28	5.783184125
0.9896	-6.325139919	27	5.971864873
1.0931	-9.798672594	27	6.466256046
1.1966	-3.706696635	27	6.032681713
1.3001	-10.23793666	28	6.247265166
1.4036	-2.338875831	28	5.949363855
1.5071	-5.108280546	28	6.263663111
1.6106	-5.111008358	27	6.632223112
1.7141	-4.487805649	27	5.863184713
1.8176	-1.578393312	26	6.152049373
1.9211	-3.427293469	28	6.111559341
2.0246	0.95145474	28	5.692088774
2.1281	-4.356808234	28	5.930042728
2.2316	0.03164253	27	5.829361237
2.3351	-1.35853613	28	6.345314623
2.4386	1.709455222	27	6.183080147
2.5421	-2.251786198	27	5.916260638
2.6456	-6.202310348	27	6.373927095
2.7491	2.849619258	28	6.146057678
2.8526	6.885455049	28	6.262201689
2.9561	-2.350253017	27	6.06298454
3.0596	1.529748432	28	6.704972304
3.1631	5.667330306	25	6.323671782
3.2666	1.118924473	27	5.764055182
3.3701	6.715794817	28	6.269123969
3.4736	6.110063959	27	6.369867593
3.5771	-0.996680688	28	5.739818794
3.6806	-1.081581452	28	6.305834277
3.7841	5.502533411	27	5.92643451
3.8876	5.2612916	27	6.061430124
3.9911	9.071685732	28	6.355302256
4.0946	2.902688643	26	6.067988011
4.1981	6.960012168	26	6.649395056
4.3016	10.38841754	28	6.668674139
4.4051	10.79069112	28	6.16183152
4.5086	13.20835742	27	6.564648085
4.6121	11.73386797	28	5.874554164
4.7156	12.36911827	27	5.978389791
4.8191	15.51730356	27	7.028798806
4.9226	7.483690232	27	6.419605733
5.0261	12.58270597	27	6.607437333
5.1296	13.93157092	28	6.670288497
5.2331	14.3881967	27	6.827354877
5.3366	13.86174089	27	6.885420232
5.4401	12.8364537	27	6.702615045
5.5436	14.27759508	27	7.31721926
5.6471	17.20980654	28	6.462754831
5.7506	17.48023779	27	6.463850141
5.8541	18.84512319	27	6.52992467
5.9576	20.0332706	26	5.911048369
6.0611	18.51552398	27	6.506582562
6.1646	25.510185	27	6.398844817
6.2681	21.23287119	28	7.026525634
6.3716	21.67054289	27	6.759825857
6.4751	28.031126	26	6.84165501
6.5786	27.98754999	26	7.184400918
6.6821	26.33316023	27	6.512997439
6.7856	34.22956607	26	6.387209403
6.8891	34.47888086	27	6.458292632
6.9926	36.32023574	26	6.457120553
7.0961	34.80143784	24	7.249484403
7.1996	35.29767763	26	6.676932951
7.3031	41.51181579	26	6.652633234
7.4066	38.48534938	26	6.616248972
7.5101	42.46591433	25	6.35871182
7.6136	40.63985943	26	6.945070821
7.7171	42.62076865	25	6.537588552
7.8206	44.59703602	24	6.380069675
7.9241	56.08718383	27	6.363548847
8.0276	48.87835315	25	6.394052082
8.1311	52.31148808	24	6.382900337
8.2346	52.14346442	25	6.133430267
8.3381	46.40385341	25	6.900144367
8.4416	49.66392718	25	6.543618148
8.5451	55.2195961	26	6.311273896
8.6486	52.55670556	24	6.511605517
8.7521	56.92621878	23	6.960246716
8.8556	56.0255837	24	6.389131746
8.9591	60.68762917	24	7.460065851
9.0626	51.28574771	24	6.954194932
9.1661	62.18762894	22	6.279334035
9.2696	59.40064563	21	6.288036042
9.3731	62.98244126	25	7.184875724
9.4766	61.66902614	24	7.156042924
9.5801	70.13804906	24	7.304794156
9.6836	65.89650273	24	6.981804974
9.7871	61.51970264	22	7.382937174
9.8906	71.26579147	21	6.874716378
9.9941	67.50509755	24	8.038376208
10.0976	77.63912843	23	8.041030192
10.2011	74.45783562	23	7.472471419
10.3046	72.16412821	22	7.465990239
10.4081	80.37649415	22	7.561514511
10.5116	76.07813368	23	7.847973344
10.6151	80.30543016	22	8.680205229
10.7186	78.54786371	21	8.620002436
10.8221	71.96990196	22	7.311053342
10.9256	78.66686764	20	9.026043011
11.0291	74.12886802	20	10.35290813
11.1326	82.89002623	21	9.223352088
11.2361	78.60784705	19	7.868813915
11.3396	90.81489101	21	8.945692665
11.4431	78.14942446	19	7.665016648
11.5466	76.73068293	19	8.331270226
11.6501	75.67442059	19	8.736665759
11.7536	79.48224098	21	10.74148829
11.8571	87.84426221	20	10.21381248
11.9606	95.80731954	19	10.14730016
12.0641	90.18584015	19	9.520341014
12.1676	85.37384059	17	9.206652103
12.2711	86.16272606	18	15.58198789
12.3746	72.22749898	15	8.501445647
12.4781	85.66597676	16	9.25834918
12.5816	91.03815456	17	9.295204425
12.6851	90.22504406	16	11.46463656
12.7886	94.3329379	15	10.82171107
12.8921	92.43805888	17	11.62610925
12.9956	94.02437538	14	11.05438022
13.0991	102.4179068	16	10.1813174
13.2026	95.13393683	15	11.59398595
13.3061	101.24163	13	14.98896266
#Sla1_bbc1del
t (s)	x (nm)	n	x_err (nm)
15.4215	22.19403499	4	16.05374251
15.525	1.260486574	4	17.51722823
15.6285	0.084739709	4	14.88401705
15.732	-19.28235215	3	26.497113
15.8355	4.781088189	4	22.72517344
15.939	10.64308796	4	19.81244439
16.0425	10.86258777	4	19.11660221
16.146	9.491052249	4	11.50815898
16.2495	15.78712916	3	3.797854339
16.353	4.968718083	4	7.325839852
16.4565	23.25709948	4	16.90383359
16.56	11.72266094	4	12.82581007
16.6635	-5.763914799	3	8.017170004
16.767	-7.180287747	4	13.88761699
16.8705	-19.30722487	3	20.02284042
16.974	0.802947514	4	17.70672501
17.0775	15.78138093	4	8.330529697
17.181	10.48310702	3	8.613011784
17.2845	7.17967949	4	7.65867955
17.388	-5.495676959	4	12.17307172
17.4915	25.58143023	3	20.05265489
17.595	-7.867091216	4	8.264243516
17.6985	1.601224749	3	17.07346639
17.802	-2.179147358	3	11.52822663
17.9055	-10.37371256	4	11.14030218
18.009	31.96972952	3	17.46951802
18.1125	-9.672213407	4	6.66698904
18.216	5.920053638	4	14.3982481
18.3195	-12.10894592	4	6.923970928
18.423	9.712467413	4	9.243017785
18.5265	-11.73950807	4	9.633524289
18.63	-9.834079965	3	15.51340941
18.7335	-1.603010908	4	8.070183793
18.837	16.79439905	4	16.66175564
18.9405	18.40570923	3	16.81582714
19.044	3.19051434	4	12.33352477
19.1475	13.96268885	4	12.2181436
19.251	14.01436062	5	20.33619824
19.3545	-6.313408328	5	9.778840685
19.458	9.10179105	5	17.24389025
19.5615	-6.353828105	5	5.834466544
19.665	-19.40394253	5	8.334574667
19.7685	-15.71697748	5	7.503990795
19.872	-22.8701578	4	12.38606143
19.9755	0.474650279	5	10.59529353
20.079	0.98038385	5	19.15561271
20.1825	-2.081495627	5	6.203375831
20.286	-7.548888446	4	13.26700955
20.3895	4.033588025	5	10.48926635
20.493	-4.386555872	5	5.127930545
20.5965	10.20291402	6	12.26335918
20.7	2.566116032	4	10.43098923
20.8035	-16.8423823	8	7.337402243
20.907	-13.74316508	7	13.59558094
21.0105	4.878925072	7	16.63975786
21.114	4.185722887	6	16.50531131
21.2175	6.732369116	8	6.201864411
21.321	12.48052862	8	13.95258726
21.4245	-3.866912406	7	9.561913264
21.528	-14.29965436	7	12.1606302
21.6315	0.841607161	7	15.97339033
21.735	-2.52680037	7	8.264738163
21.8385	-6.739259877	8	9.748934954
21.942	-7.800481429	7	4.354939583
22.0455	-5.513377229	8	7.394430574
22.149	-5.286735667	8	10.8941185
22.2525	-14.46031226	8	11.60762338
22.356	0.805740607	7	8.800888047
22.4595	-9.350782018	7	9.161233027
22.563	-1.351783108	8	7.053348199
22.6665	-5.613472659	8	8.524421093
22.77	-2.876289916	8	4.178589226
22.8735	5.505642471	7	12.45829188
22.977	-0.050912166	8	8.183503654
23.0805	-8.374213382	8	3.215675786
23.184	-10.37188753	8	10.51556038
23.2875	-0.978923298	8	7.317136806
23.391	-13.66257051	8	20.91200318
23.4945	-6.317571313	8	4.836285087
23.598	0.665598853	8	6.372762006
23.7015	-8.375612185	7	5.041579916
23.805	-10.11503677	7	3.726599167
23.9085	-0.386423905	10	3.949674192
24.012	4.980917397	10	6.541199469
24.1155	-4.089900888	10	7.956340971
24.219	-0.433028673	9	7.393432678
24.3225	-1.813225648	11	10.84928229
24.426	-8.078717058	11	8.797843484
24.5295	-7.010194958	11	3.918146005
24.633	5.62206159	11	7.048054763
24.7365	-23.64077034	11	5.306308401
24.84	-2.453872017	12	5.71169931
24.9435	-13.27438929	13	8.467489447
25.047	-12.51709484	12	4.469895512
25.1505	-2.40597489	12	7.575293544
25.254	-11.1760176	14	6.723698732
25.3575	-13.52257598	14	5.748532873
25.461	-12.84882612	12	6.586083002
25.5645	-5.602434417	12	10.30787531
25.668	-4.7385101	14	5.015624086
25.7715	-6.480416937	12	6.341656103
25.875	0.622248313	11	5.461900275
25.9785	0.24489161	11	5.671071619
26.082	-6.147535574	14	4.371428853
26.1855	-5.053497836	14	4.935012562
26.289	-15.88750529	14	5.312274523
26.3925	-18.53057287	15	6.577994603
26.496	-1.35958691	13	5.833889356
26.5995	-3.167167712	15	5.311054115
26.703	-12.71756885	14	6.186267714
26.8065	-5.141909639	15	3.459832364
26.91	-19.80531859	15	4.678771296
27.0135	-8.829599686	15	5.65518239
27.117	-1.416309462	15	4.265489992
27.2205	-2.275412765	14	5.061279235
27.324	2.95594343	15	4.607475087
27.4275	-16.35073935	14	4.875635839
27.531	-5.304414341	14	5.103299567
27.6345	-2.147780924	15	6.022209105
27.738	-12.04931093	14	7.47164107
27.8415	-8.735094637	15	6.782014581
27.945	-4.993797957	15	5.177952745
28.0485	11.74738586	15	5.189082877
28.152	-10.52333549	14	4.990816392
28.2555	-8.746048593	15	3.204544799
28.359	-14.30542399	15	4.60028686
28.4625	-4.989946343	15	4.590429364
28.566	-12.54091381	15	6.307072211
28.6695	-8.294921523	14	7.623118864
28.773	-14.99731879	15	4.736980834
28.8765	-5.758730648	13	5.943357022
28.98	-6.567383373	15	5.148985388
29.0835	-5.462375456	15	6.394488522
29.187	-6.869924712	14	5.258867966
29.2905	-5.665362116	15	4.565307407
29.394	-5.027007313	15	5.561288727
29.4975	-12.7465333	16	7.330108838
29.601	1.807081417	15	4.093998266
29.7045	-1.853876338	14	6.571607408
29.808	-4.367124722	15	3.772897127
29.9115	-8.451801682	16	5.399437608
30.015	3.594261962	16	3.752476517
30.1185	-5.77839181	17	6.05557011
30.222	-3.948039138	16	5.927121681
30.3255	-3.028498526	15	5.976173446
30.429	-9.857395691	17	6.559066406
30.5325	0.822562943	16	5.173117455
30.636	-2.551142621	17	4.739444658
30.7395	-10.65606047	16	4.344117777
30.843	-2.866102751	17	6.541455446
30.9465	-8.255987365	18	5.344488774
31.05	-2.197090968	18	3.977187954
31.1535	-12.07709535	20	3.826954353
31.257	-13.91898858	19	7.284192626
31.3605	2.878253909	17	5.835786847
31.464	0.593466059	19	4.247496304
31.5675	-6.391322031	20	5.549942084
31.671	-2.350802141	20	5.36741932
31.7745	-12.11884653	17	3.740953473
31.878	-3.200249636	20	4.440261404
31.9815	-12.44348041	19	5.233930391
32.085	-9.743336852	19	5.274464072
32.1885	-6.582716384	20	5.420402005
32.292	-15.07146023	19	4.723323079
32.3955	-1.890553487	19	4.211041152
32.499	-4.897686989	20	4.707602965
32.6025	-12.88182686	20	7.818833246
32.706	-6.66287401	20	4.691115602
32.8095	-9.291698872	19	10.191843
32.913	-6.654948101	19	6.756703554
33.0165	1.18141172	19	3.050679354
33.12	-13.77126371	20	6.053346709
33.2235	-0.649493351	19	4.134315066
33.327	2.437488782	20	5.153080383
33.4305	-4.83375293	20	5.771357538
33.534	-14.31706769	21	7.728875424
33.6375	-14.53335465	20	4.670995817
33.741	-1.771639853	20	3.907705598
33.8445	-10.80326548	21	5.678496845
33.948	-2.542439696	20	5.498485963
34.0515	-0.717314966	21	5.932359101
34.155	-6.06751531	20	4.987758364
34.2585	-6.005730573	21	4.47670426
34.362	-15.83666896	21	4.563578047
34.4655	-8.583238155	21	3.82029746
34.569	-5.105535615	22	5.650821003
34.6725	-7.253299398	21	8.515682367
34.776	-10.24614902	21	5.070165744
34.8795	-2.140338716	21	6.366232739
34.983	-7.739744267	22	4.893959476
35.0865	-10.49803775	22	3.709831934
35.19	-10.96553323	21	6.576904196
35.2935	-6.963082098	21	6.139369326
35.397	-17.89210479	22	4.356555688
35.5005	-1.616549092	22	5.599210089
35.604	-2.39042698	21	3.360597542
35.7075	-5.566022087	22	4.726891454
35.811	0.317779514	21	4.582265865
35.9145	-15.20442569	22	6.655041052
36.018	-9.303406084	22	6.34544127
36.1215	-1.505043003	21	7.313088693
36.225	-12.06601401	22	6.207441554
36.3285	-4.998357336	22	8.105195074
36.432	-5.200290028	22	4.631644605
36.5355	-0.201998168	22	5.168499073
36.639	-3.104681401	22	7.149978072
36.7425	-9.809803963	21	6.108328308
36.846	-14.81301992	21	6.945116701
36.9495	-13.25778368	22	5.112200952
37.053	-8.057322342	22	5.232786377
37.1565	-2.826483147	22	7.347362643
37.26	-11.97672171	21	7.984273174
37.3635	-5.498656467	22	3.307640234
37.467	0.138418266	22	3.436378335
37.5705	-2.629540491	22	5.431414095
37.674	-5.684238663	21	5.397387742
37.7775	-2.430905502	21	4.739915184
37.881	2.682802262	21	4.893904271
37.9845	-3.963859091	21	4.282356721
38.088	-2.87291669	22	4.675388889
38.1915	-5.709214754	21	4.250628338
38.295	2.44956992	22	4.672657231
38.3985	2.343945086	20	3.899052214
38.502	7.776109593	22	4.116910439
38.6055	6.43700861	21	4.007227084
38.709	6.345678422	22	5.88114705
38.8125	2.603326229	22	4.953979011
38.916	4.197827049	20	4.717935914
39.0195	3.787869575	22	5.726814925
39.123	12.62152492	21	4.737046736
39.2265	12.53324347	22	3.819258543
39.33	12.30493469	22	4.655471877
39.4335	18.5121542	22	5.333877904
39.537	17.28490485	22	5.176078901
39.6405	13.92278919	22	4.808608634
39.744	6.66332475	21	5.172348697
39.8475	23.56423657	22	4.32751895
39.951	14.1975106	22	3.136007335
40.0545	19.32172643	21	4.311962466
40.158	18.24654731	22	4.373025645
40.2615	9.712877	22	6.354462593
40.365	11.75664185	21	4.051711587
40.4685	11.65152522	22	4.258549098
40.572	22.37375638	22	3.893303435
40.6755	28.54426979	21	3.73398231
40.779	23.42430004	22	4.75263011
40.8825	27.74750338	22	4.723357425
40.986	28.99241583	20	4.521514687
41.0895	25.15481279	21	4.451061839
41.193	34.77583129	22	5.581436803
41.2965	33.73919325	21	5.847220232
41.4	39.54384158	21	6.968901035
41.5035	31.09451179	22	4.805500341
41.607	39.97482117	20	3.408139065
41.7105	32.8302997	22	4.431021432
41.814	44.8021566	20	5.619068427
41.9175	47.96500506	21	5.814135633
42.021	46.05158885	21	4.383894803
42.1245	47.15170672	21	7.122707204
42.228	50.11002322	21	5.760665933
42.3315	57.14498782	21	6.936677973
42.435	56.78979674	21	8.149131976
42.5385	59.45400236	20	5.780097293
42.642	59.29838042	21	4.556112063
42.7455	62.96296945	19	7.612045592
42.849	75.78444589	21	6.606973678
42.9525	71.17634145	20	7.91712964
43.056	80.73987163	20	8.041796667
43.1595	79.77225159	21	10.5914397
43.263	84.99103966	19	9.290383341
43.3665	90.75525308	20	8.184423895
43.47	83.84436162	20	9.131223083
43.5735	90.46251458	19	8.128951543
43.677	95.67758255	21	9.629606521
43.7805	106.4251245	19	10.40707861
43.884	106.946097	20	10.73361884
43.9875	123.3101714	19	10.07046171
44.091	115.3790419	20	7.052602229
44.1945	115.4830284	18	9.082537729
44.298	133.3052355	19	12.62427236
44.4015	133.2137784	20	14.91176653
44.505	132.0519191	19	14.47455097
44.6085	112.3596787	17	13.27930187
44.712	164.5578827	17	22.2222476
44.8155	153.809286	18	14.59044367
44.919	182.0150826	19	16.45678404
45.0225	195.289247	19	22.74114686
45.126	194.0898854	19	21.61788863
45.2295	179.1359759	17	19.15198143
45.333	211.6297744	19	23.60179889
45.4365	197.8252423	16	15.66671506
45.54	187.8160634	18	24.18946064
45.6435	230.5365707	16	29.38752612
45.747	186.7548262	17	24.43324093
45.8505	268.6644177	17	37.15485964
45.954	187.7340032	15	23.02612333
46.0575	199.8090745	15	24.35263513
46.161	280.8884017	15	35.7478386
46.2645	246.8059226	15	31.36796936
46.368	282.9248441	14	37.68024445
46.4715	301.9903658	15	35.30369576
46.575	326.0343145	14	41.97685983
46.6785	315.2101577	14	32.83200202
46.782	308.3496582	14	27.52570467
46.8855	335.7219482	12	28.7172848
46.989	296.8584567	13	26.44513394
47.0925	309.9755008	11	38.80553485
47.196	370.5524773	10	31.39612259
47.2995	361.1065706	14	30.02109853
47.403	390.5399825	10	40.36882891
47.5065	388.0478231	11	47.43388743
47.61	361.1316828	8	47.51721674
47.7135	371.3602813	9	46.61616327
47.817	344.5598211	8	46.17173985
47.9205	470.3373388	7	42.36310873
48.024	308.9780259	8	48.03218666
48.1275	382.0076706	7	121.769482
48.231	328.5274057	5	30.68414832
48.3345	375.37991	8	68.32621115
48.438	370.9286436	4	90.88625061
48.5415	320.2772773	5	31.87739423
#Sla1_myo5delbbc1del
t (s)	x (nm)	n	x_err (nm)
-4.554	-5.837755713	9	9.872417667
-4.4505	-13.17150181	8	8.291386094
-4.347	-9.155801241	9	6.755933153
-4.2435	-15.10773326	8	11.46539127
-4.14	-13.86279536	7	8.282090643
-4.0365	-28.31776903	9	5.583663141
-3.933	-3.749054867	7	6.851464099
-3.8295	-19.7876281	9	7.41922545
-3.726	-6.922464454	8	9.859000431
-3.6225	-8.244646736	9	7.401727533
-3.519	1.737316266	7	6.438545311
-3.4155	-17.65608233	9	6.356523395
-3.312	-8.66619663	10	13.11980091
-3.2085	-9.127107565	9	8.506920543
-3.105	-14.88932612	10	7.429221324
-3.0015	-8.973738081	9	10.26868869
-2.898	3.951667545	10	9.149842045
-2.7945	-10.61493664	9	5.157580819
-2.691	0.717556396	11	7.997791847
-2.5875	-11.58656354	11	9.354193246
-2.484	-20.8580899	11	6.063534982
-2.3805	-12.26796991	11	7.614010582
-2.277	-8.301236659	11	6.498604502
-2.1735	-10.35915305	11	4.663370385
-2.07	-7.957308248	10	6.166188216
-1.9665	1.638919457	11	8.301303554
-1.863	-3.963559696	11	7.426766152
-1.7595	-7.34933209	11	8.55545008
-1.656	-10.84763421	11	8.313826453
-1.5525	-7.463751332	10	8.759537865
-1.449	-17.29597925	11	4.470505867
-1.3455	-18.45351636	11	7.23042707
-1.242	-18.98244833	10	5.885822578
-1.1385	-11.54144247	10	6.394770476
-1.035	-22.66437078	10	8.836072916
-0.9315	-5.806648536	12	4.429220239
-0.828	-17.79828511	12	8.127654772
-0.7245	-8.864394744	12	6.756094638
-0.621	-4.432955074	12	5.282191348
-0.5175	-10.00138545	12	2.550687439
-0.414	-5.056410473	12	3.185382462
-0.3105	-13.43450719	11	5.512436961
-0.207	-6.714070381	12	6.985399436
-0.1035	-6.977183366	12	7.378764813
0	-11.79239908	13	2.403315255
0.1035	-15.71368185	11	6.743573987
0.207	-5.29052734	13	7.253926343
0.3105	-12.48736038	13	4.570762991
0.414	-13.13513711	12	4.670203084
0.5175	-16.3177865	13	5.15094583
0.621	-3.548582188	13	4.231766654
0.7245	-13.96534779	11	6.168064848
0.828	-10.35613618	13	7.203911393
0.9315	-6.679102776	13	4.691364646
1.035	-3.63063162	13	3.836612528
1.1385	-1.16142403	12	3.096777534
1.242	-17.89770593	14	2.482981004
1.3455	-14.02888169	14	6.185821009
1.449	-8.151526855	14	3.802540401
1.5525	-12.94113443	14	5.471557023
1.656	-15.40603944	13	6.82023365
1.7595	-11.89241104	14	2.904467146
1.863	-4.188807617	14	3.712663486
1.9665	-6.791256039	13	4.421087245
2.07	-15.80891507	15	3.942955389
2.1735	-5.673279737	14	3.710628637
2.277	-9.372293312	14	4.559105971
2.3805	-14.57446452	15	3.010057842
2.484	-7.993158003	14	3.147284079
2.5875	-17.01725222	16	6.345893698
2.691	-7.321074913	16	5.224962273
2.7945	-3.500523223	16	4.755075934
2.898	-14.27762535	13	6.539596556
3.0015	-11.09514086	16	4.225519678
3.105	-3.561418995	16	4.226609684
3.2085	-2.829713588	15	4.552417376
3.312	-12.63454088	16	3.409644981
3.4155	-4.741397425	17	4.560101626
3.519	-9.894352052	17	3.767544959
3.6225	-7.341230664	16	3.764919694
3.726	-4.823952418	17	5.184156955
3.8295	-12.77306838	17	3.649180488
3.933	-12.85801532	17	4.511444925
4.0365	-0.776333773	18	4.135202389
4.14	-1.330356314	18	3.889003366
4.2435	-5.213118828	16	3.783857942
4.347	-7.747274746	19	4.080002986
4.4505	-16.24941396	18	5.024186342
4.554	-13.82344032	19	3.706641813
4.6575	-0.09359779	19	3.193276693
4.761	-6.569179354	18	3.86785856
4.8645	-5.044829609	20	4.144132635
4.968	-12.09220572	20	4.258282635
5.0715	-6.076817686	20	3.052002984
5.175	-7.104467885	19	3.174339813
5.2785	-6.28602213	20	3.516054095
5.382	-6.908376387	20	3.014359875
5.4855	-15.0929728	19	3.696325162
5.589	-4.989982003	20	3.897025898
5.6925	-13.29446388	19	3.231975829
5.796	-7.933743885	20	4.249983351
5.8995	-9.201227758	20	3.097676189
6.003	-6.211535164	20	4.033777347
6.1065	-9.122470874	20	4.457871427
6.21	-15.14841958	19	4.119547178
6.3135	-2.142989865	20	3.167178084
6.417	-12.82787281	20	4.027328583
6.5205	-6.566447554	20	3.4953599
6.624	-6.564724763	20	4.36218389
6.7275	-6.441987154	20	3.83396187
6.831	0.845570544	20	2.766262583
6.9345	0.646005939	20	3.400928806
7.038	-9.473193266	20	3.491434796
7.1415	-5.77405497	20	2.738667407
7.245	-9.477265937	20	3.052904061
7.3485	-9.54957748	20	3.707838087
7.452	-3.91991407	20	3.49432272
7.5555	-8.055512125	20	2.502838361
7.659	1.181130979	19	2.766222277
7.7625	-0.549183051	20	2.996018467
7.866	2.36956487	19	3.632364707
7.9695	-8.479860105	20	3.545512367
8.073	-9.102620635	20	4.071842446
8.1765	-1.636479342	20	2.820390142
8.28	-7.76608811	20	3.505868792
8.3835	-7.958833399	20	3.563615442
8.487	-6.081612518	20	4.042276219
8.5905	-3.868565597	20	3.140912083
8.694	-0.7971483	20	3.305247968
8.7975	-4.381855678	20	3.262110735
8.901	-4.767952257	20	3.69137075
9.0045	-1.979265481	21	4.037155894
9.108	0.839488598	21	4.38231927
9.2115	-3.76262796	21	3.732590501
9.315	-0.626532214	21	3.18450379
9.4185	-2.375377418	20	3.049426948
9.522	-7.101831949	20	3.092508512
9.6255	1.598277496	21	3.413716107
9.729	-1.809741362	21	3.617573477
9.8325	-6.194420043	21	3.946614399
9.936	-1.703598593	21	3.259114917
10.0395	1.12354312	21	3.491617151
10.143	-2.952287366	19	2.982326413
10.2465	-0.027046063	21	5.14375574
10.35	-2.045432459	21	3.278612422
10.4535	2.906455053	21	3.128065902
10.557	6.999224813	21	3.870113916
10.6605	-2.115092145	21	3.234289962
10.764	0.220971971	21	3.920872728
10.8675	1.039649028	21	3.715497239
10.971	-1.390532685	21	3.825302212
11.0745	5.540932931	21	4.211120575
11.178	8.039999925	21	3.506442306
11.2815	9.069662214	20	5.418208135
11.385	5.33358776	21	2.98772617
11.4885	6.520628702	21	5.429725827
11.592	9.271355929	20	3.690272245
11.6955	-3.589216961	19	3.693620756
11.799	5.634125628	21	4.047091107
11.9025	1.168561611	21	4.204980653
12.006	-2.823713935	21	4.60714527
12.1095	2.531736007	20	4.080670002
12.213	6.921472881	21	2.85659479
12.3165	7.528098827	21	4.406558193
12.42	0.357295457	21	4.415305371
12.5235	7.6017985	21	3.345005746
12.627	6.296497251	20	3.063881534
12.7305	6.511715649	21	3.902016078
12.834	6.061694667	21	3.243579453
12.9375	12.21525576	21	4.131216429
13.041	6.229319663	20	2.69119867
13.1445	3.966201147	21	3.368520427
13.248	12.07150827	21	3.710572642
13.3515	17.95408031	20	3.872920833
13.455	8.374626407	21	3.15420841
13.5585	16.76725487	20	4.014905247
13.662	21.8310773	21	4.224025178
13.7655	21.37988919	21	3.669562752
13.869	12.25778271	21	3.382627797
13.9725	13.50523759	21	3.920084375
14.076	12.77850304	21	4.616265326
14.1795	21.33683737	21	4.314211283
14.283	17.57602604	19	3.826356394
14.3865	23.86304492	20	4.913401205
14.49	18.47444654	19	5.020211252
14.5935	16.22492877	19	5.185026704
14.697	21.96459126	20	5.486434357
14.8005	30.64608155	19	5.261296263
14.904	23.31118316	21	5.496445145
15.0075	27.95296948	21	4.392259095
15.111	18.84505702	19	5.73923015
15.2145	35.48155266	20	5.456863096
15.318	24.5117653	20	6.140310388
15.4215	28.70653151	19	5.504804012
15.525	35.31652063	21	4.830506945
15.6285	34.51644582	20	4.081980809
15.732	30.49861049	20	5.087799413
15.8355	35.35496504	20	6.040281094
15.939	38.12289102	20	7.521926515
16.0425	29.93427887	19	4.671912868
16.146	42.92464833	19	5.317756277
16.2495	32.22258771	16	4.746663877
16.353	41.85802802	18	4.299974659
16.4565	40.64034417	19	5.366504099
16.56	45.04698077	19	6.125188316
16.6635	45.48715021	19	5.86379466
16.767	52.06711647	19	6.337310847
16.8705	45.58824371	19	4.797374359
16.974	51.61242158	18	9.10416537
17.0775	60.82775729	17	6.262928747
17.181	52.27450804	19	4.365755967
17.2845	51.26385081	19	5.637705907
17.388	57.45020469	19	5.407251549
17.4915	56.55627527	17	6.890658921
17.595	67.86401823	18	3.379584335
17.6985	71.11254404	18	4.369767355
17.802	64.57821912	19	6.407584487
17.9055	67.68821219	18	6.142192706
18.009	62.68625939	17	6.151585864
18.1125	57.98907967	19	4.50104017
18.216	72.63009308	19	5.721949812
18.3195	62.27698565	18	5.818987479
18.423	55.79496143	16	4.689133371
18.5265	67.99606583	18	3.383759271
18.63	73.71648165	18	4.889569839
18.7335	81.03349143	16	6.425801318
18.837	81.15461256	18	4.177928907
18.9405	80.89988119	18	6.600123941
19.044	87.689706	17	7.50662565
19.1475	77.59170751	18	7.049233602
19.251	79.29884595	18	5.60713585
19.3545	82.15432733	18	7.470792613
19.458	80.09650787	18	8.69514638
19.5615	97.18794907	18	7.06003444
19.665	80.67134819	17	4.20321982
19.7685	88.06298852	17	6.475953617
19.872	87.98687813	16	6.165169186
19.9755	81.73296773	15	8.180597383
20.079	94.32363464	16	8.773195863
20.1825	89.49041258	16	9.923706172
20.286	86.75415014	15	9.194153758
20.3895	95.31075009	15	9.13826072
20.493	87.48849907	15	8.885509111
20.5965	98.25233831	15	10.60738545
20.7	120.2074289	15	13.07954675
20.8035	105.3074886	15	11.67768407
20.907	115.3822995	13	13.82303443
21.0105	116.7620679	14	6.617395461
21.114	133.2269113	14	11.48244043
21.2175	106.2249553	10	9.591644166
21.321	116.7057944	12	21.4477251
21.4245	120.2624146	12	17.63267228
21.528	137.2395886	12	17.83107824
21.6315	111.6767577	11	17.34384446
21.735	139.2076433	13	24.35819159
21.8385	129.4509651	11	20.41670971
21.942	146.5113734	10	25.03590109
22.0455	174.4274542	10	35.15694519
22.149	144.1636973	11	34.19036879
22.2525	144.6543003	8	22.82359548
22.356	134.8246429	10	17.70313395
22.4595	131.7451151	11	15.5666846
