# Supplementary material for: Type-I myosins promote actin polymerization to drive membrane bending in endocytosis
Source: eLife. 2019 Aug 6;8:e44215. doi: 10.7554/eLife.44215 (PMC6684269; doi:10.7554/eLife.44215)
Supplement: Figure 6—source data 2. [file elife-44215-fig6-data2.csv]

Protein	genotype	median nr of molecules	SEM
Act1	WT	2145.555556	336.7053267
Act1	myo5del	1305.555556	210.2724661
Act1	bbc1del	5122.222222	795.3348584
Act1	bbc1delmyo5del	2244.444444	358.6657522
