# Supplementary material for: Type-I myosins promote actin polymerization to drive membrane bending in endocytosis
Source: eLife. 2019 Aug 6;8:e44215. doi: 10.7554/eLife.44215 (PMC6684269; doi:10.7554/eLife.44215)
Supplement: Figure 7—source data 1. [file elife-44215-fig7-data1.csv]

Abp1		Arc18		Cap1
wt	delta-myo5	wt	delta-myo5	wt	delta-myo5
55.357	89.377	79	101.85	94.768	82.495
67.709	52.926	96.474	70.134	108.08	80.263
82.334	72.981	70.738	114.54	97.616	105.24
96.231	62.121	102.04	99.771	112.31	110.07
102.38	93.308	110.2	108.24	125.28	87.488
93.763	89.993	76.752	131.29	111.61	110.39
85.8	66.201	77.351	151.03	43.968	94.851
98.783	85.736	105.66	127.9	92.034	106.38
75.817	92.261	85.206	116.58	78.263	73.717
109.9	74.831	89.688	69.75	107.37	43.72
80.605	83.572	81.677	102.94	89.593	108.71
84.955	81.078	97.491	109.29	127.22	130.05
77.499	77.068	83.645	139.07	114.91	107.71
82.967	85.303	99.21	92.98	60.865	100.87
103.58	82.476	88.272	90.501	88.752	107.82
63.804	94.243	85.753	115.36	94.38	62.121
110.52	84.192	91.396	97.681	94.14	90.756
79.813	94.383	88.972	105.89	99.658	81.036
81.606	57.091	73.437	116.41	107.53	82.661
103.46	90.059	62.366	112.19	125.53	84.285
71.574	105.5	49.507	105.67	99.689	119.23
132.45	80.561	73.755	90.318	119.58	89.172
96.75	73.696	82.466	96.072	83.955	110.02
95.17	80.251	81.843	64.23	97.765	62.805
77.345	83.331	74.764	80.928	107.32	78.771
77.491	96.112	77.505	91.337	84.447	98.489
104.72	85.162	90.121	116.13	118.96	99.63
84.275	79.265	89.797	83.893	109.64	106.41
86.98	95.069	82.718	123	139.73	98.484
82.971	69.139	87.511	91.486	108.32	106.31
138.61	73.022	72.125	109.1	120.06	80.649
90.954	71.731	58.817	130.9	105.24	95.734
89.914	60.482	72.035	109	110.06	101.77
100.72	84.594	119.82	109.39	81.53	81.413
76.445	84.394	82.107	87.208	118.74	100.15
96.464	80.4	92.899	88.361	95.441	123.12
110.68	92.089	109.14	103.55	89.416	45.571
75.27	91.57	84.509	109.76	65.389	97.443
69.436	67.33	36.656	59.415	108.32	94.108
108.06	79.894	89.675	87.45	94.853	97.228
80.04	67.742	80.471	96.896	98.513	93.202
62.553	57.089	83.398	79.232	96.467	107.05
92.356	58.437	66.891	102.77	75.26	61.428
106.02	81.231	92.219	118.49	99.943	64.638
91.054	49.957	89.731	64.482	110.44	70.02
91.205	87.695	88.701	144.34	147.12	77.199
78.451	73.796	82.742	73.605	97.235	92.735
75.183	84.144	36.433	109.03	88.412	109.61
88.426	91.198	40.348	119.91	80.967	72.407
90.293	64.393	78.308	112.65	72.751	84.602
78.068	81.101	120.3	87.011	71.86	57.806
93.989	82.392	80.322	105.66	109.59	54.68
88.869	79.743	100.12	103.87	88.169	96.859
91.471	64.055	69.751	109.29	103.67	85.614
97.947	87.022	99.341	100.02	96.061	82.21
78.841	50.934	76.907	63.309	101.03	101.92
99.328	67.873	96.801	102.94	95.954	123.37
79.037	76.887	74.492	41.275	90.848	94.754
85.38	109.53	49.949	55.642	90.841	110.19
156.81	74.63	89.287	97.255	74.676	131.71
83.259	89.417	82.329	67.102	105.47	92.425
112.53	78.128	66.031	96.687	109.89	118.64
92.402	118.54	83.547	87.282	104.04	79.998
75.069	72.171	95.49	94.441	105.74	84.138
79.433	77.348	88.115	52.104	95.188	150.26
92.432	67.959	76.487	79.59	115.45	100.29
96.912	87.985	35.746	69.254	121.84	78.227
116.57	111.16	67.029	103.26	130.52	84.656
92.255	85.639	54.4	94.909	121.4	82.819
96.912	86.368	87.38	108.56	93.338	123.47
75.95	89.568	71.349	99.579	119.51	96.35
92.757	89.473	64.778	90.579	101.05	100.88
69.535	87.659	68.438	73.674	82.861	92.446
71.768	81.53	84.35	48.838	116.44	107.37
84.663	90.137	116.06	90.905	100.36	89.999
106.31	76.421	63.896	85.485	114.84	138.56
98.354	64.243	77.237	80.396	113.14	86.757
57.416	70.646	82.975	103.72	80.649	66.442
50.489	71.81	63.274	69.611	101.75	88.643
112.71	78.107	68.748	97.348	112.19	93.123
74.41	72.71	107.27	105.8	114.65	98.025
68.394	85.969	111.95	101.12	103.46	79.228
92.621	56.548	77.573	75.031	97.346	113.72
127.53	63.528	43.704	101.25	110.27	105.32
88.429	89.847	110.71	133.05	81.788	69.334
52.033	92.555	32.904	42.022	150.99	116.07
90.565	50.849	82.725	80.382	105.42	106.96
83.621	80.97	96.195	67.351	99.715	90.951
94.348	79.219	76.339	117.67	118.04	97.802
96.727	51.531	96.49	101.73	113.48	113.02
87.321	69.741	86.289	86.626	118.16	101.36
59.918	95.401	96.714	86	103.11	50.848
93.223	74.972	113.41	77.675	83.971	70.772
83.922	94.318	87.866	92.987	97.852	106.84
77.787	59.298	99.48	76.495	101.43	92.618
86.708	50.147	77.696	96.334	97.294	111.64
74.021	51.711	101.52	138.72	107.63	65.818
48.908	73.511	90.746	100.9	122.9	100.44
87.033	89.807	93.609	91.768	124.81	79.749
140.52	75.251	97.302	137.6	70.836	87.762
75.322	106.8	82.232	106.26	79.674	39.481
83.508	88.785	103.82	99.275	122.57	39.931
72.941	87.693	81.535	46.123	106.75	35.214
72.013	86.342	50.657	106.87	92.501	112.96
83.425	65.871	85.822	103.15	97.241	105.79
73.129	55.601	73.102	96.371	109.96	44.988
76.941	87.855	101.14	71.322	56.709	100.32
89.966	85.761	47.664	112.56	123.55	93.998
80.459	92.628	89.112	111.89	86.713	82.86
68.431	106.1	85.584	108.35	104.43	102.56
129.46	85.44	92.773	91.794	105.48	86.391
96.52	83.75	62.23	98.933	85.347	106.78
90.988	82.334	79.821	99.217	120.33	101.09
89.282	71.048	78.007	92.791	120.22	92.412
88.36	82.507	78.293	100.84	96.968	101.26
121.13	73.71	47.673	97.522	118.36	88.845
64.8	68.41	89.608	92.636	84.188	106.69
89.405	88.331	48.661	75.344	108.57	80.124
89.509	81.489	106.76	74.03	87.764	90.289
112.32	79.321	80.323	91.541	117.11	96.148
66.077	151.65	68.794	99.267	109.7	93.766
79.141	80.042	63.84	85.561	71.248	88.449
77.713	92.463	72.722	104.25	107.69	110.2
82.819	68.785	77.131	92.706	71.802	94.364
80.168	64.434	97.954	93.447	83.518	99.41
89.21	52.545	69.021	97.935	97.381	98.167
73.354	82.533	79.611	89.557	119.26	97.37
90.764	84.062	69.036	88.598	95.814	93.582
61.923	62.797	56.285	74.58	95.694	71.606
41.329	88.615	86.387	102.21	159.76	93.633
135.29	94.72	101	87.402	104.51	108.62
79.762	92.208	45.296	105.96	118.49	122.66
104.63	76.873	69.468	77.511	98.675	93.793
80.401	87.552	64.909	59.214	117.95	110.35
90.573	70.884	82.69	99.207	119.16	80.935
78.068	74.56	38.96	89.124	123.63	100.77
71.872	85.534	62.958	69.256	140.65	104.84
86.883	73.856	83.083	94.082	100.08	85.726
100.66	58.014	83.402	93.979	104.38	96.827
76.933	80.062	61.617	69.17	111.29	90.849
49.562	69.447	78.162	108.28	68.764	116.6
57.995	83.321	65.179	82.466	105.55	88.71
83.543	62.172	92.965	83.656	94.372	99.147
103.43	83.678	80.654	88.495	92.635	102.92
97.683	71.2	76.285	70.285	94.132	91.235
112.45	79.84	105.36	77.33	42.126	105.08
96.392	78.41	51.763	99.177	103.33	79.348
90.31	90.025	34.027	101.63	124.6	97.517
92.866	77.977	85.001	103.94	95.409	97.478
73.522	68.113	64.753	106.56	117.87	64.676
125.93	62.232	95.313	110.46	109.17	45.981
116.86	96.192	77.899	65.168	128.35	112.69
103.18	76.331	88.944	99.63	114.79	87.138
66.394	81.901	38.085	98.476	124.38	117.76
81.282	78.535	93.073	98.635	89.723	92.185
84.728	59.499	81.549	79.155	83.098	120.98
72.32	35.334	82.982	100.12	96.448	113.38
77.73	76.173	78.171	77.656	143.78	95.926
75.925	77.601	91.25	89.97	98.967	102.21
104.79	74.187	39.793	105.32	112.2	106.37
98.629	90.613	98.207	84.686	114.34	111.41
93.857	83.471	82.744	105.92	89.454	113.73
128.24	86.577	74.321	88.856	122.67	99.754
111.22	62.704	86.562	84.865	89.632	116.2
74.003	73.46	86.348	55.875	99.818	85.696
105.86	78.378	109.38	102.18	89.239	103.94
84.284	78.406	120.89	82.249	142.62	79.074
83.796	78.938	115.9	82.464	88.354	104.4
87.51	70.031	85.69	73.682	115.81	106.98
74.093	66.469	92.406	96.281	94.289	110.68
70.804	85.029	75.559	80.349	56.52	81.749
97.556	90.278	107.64	80.22	100.31	66.357
92.448	80.048	90.966	79.863	102.23	40.77
77.468	70.311	96.56	78.157	95.153	51.186
72.118	73.228	85.157	102.83	37.044	85.456
79.414	68.795	42.149	106.3	73.371	79.626
97.814	76.919	32.698	107.34	116.26	95.359
93.86	77.123	70.832	78.331	119.13	119.86
41.36	86.01	96.065	96.551	109.32	95.376
89.629	77.3	90.022	103.19	108.97	130.61
75.49	53.933	80.141	103.67	55.641	96.171
101.08	64.657	81.461	93.515	68.991	101.82
89.336	75.45	86.201	78.565	116.11	103.68
95.015	82.548	91.715	64.002	102.75	100.12
56.345	69.906	86.257	74.986	98.608	116.97
78.656	78.108	94.897	110.97	96.574	100.72
82.173	83.216	87.086	88.676	63.728	111.3
75.901	77.418	75.772	96.435	117.02	106.37
96.811	86.267	91.825	86.674	55.947	70.366
89.391	64.997	89.403	129.28	94.652	108.6
92.644	77.601	131.34	101.32	113.67	112.74
93.069	71.597	73.421	58.627	80.526	112.79
80.834	73.854	80.075	80.966	59.739	70.957
73.176	95.044	73.985	70.251	102.1	98.128
98.075	71.042	83.346	97.326	105.16	89.869
94.216	88.31	103.13	88.749	70.373	100.76
88.561	72.217	73.576	96.303	96.867	101.18
97.295	60.568	74.945	96.853	62.883	83.169
120.68	81.877	100.16	92.585	139.9	88.459
96.441	90.554	42.02	91.534	106.12	122.39
131.11	85.824	74.003	93.223	127.17	94.911
87.842	89.238	78.295	93.857	139.78	77.818
70.989	74.73	98.025	101.74	118.55	105.4
84.292	60.892	69.63	100.79	95.738	85.986
82.714	47.074	96.149	86.252	59.068	80.961
39.377	85.313	95.121	82.205	78.757	94.007
106.56	96.988	81.958	80.223	74.736	74.591
81.587	38.187	79.879	99.862	109.89	105.73
94.48	71.006	45.931	101.21	74.397	78.711
53.509	73.809	89.3	90.824	79.146	85.189
77.339	62.211	79.712	90.684	108.74	84.304
142.34	66.77	92.624	101.94	99.076	92.103
89.241	63.941	68.325	101.93	86.302	97.433
66.697	53.553	49.787	85.658	99.7	82.144
94.372	66.662	49.782	89.499	101.87	110.57
94.737	66.824	64.908	105.07	93.76	59.165
78.483	88.387	71.793	87.322	55.188	75.086
87.713	77.396	50.806	93.416	78.058	45.087
105.86	79.056	81.247	97.489	84.995	103.96
99.355	80.352	103.45	84.389	100.39	87.163
87.932	76.485	72.326	93.951	115.34	97.344
89.013	81.016	86.918	76.416	111.81	95.226
95.144	49.956	77.262	91.946	115.82	89.262
108.47	70.217	36.215	97.145	98.503	88.771
83.434	72.81	79.382	96.099	116.1	107.52
114.27	74.665	80.297	96.334	96.151	103.44
98.518	80.347	88.942	103.24	133.97	92.056
73.143	80.05	96.951	94.71	119.3	85.34
82.299	84.121	92.055	90.163	119.56	112.69
82.599	75.319	30.67	95.843	113.98	113.83
93.177	91.263	74.498	101.59	113.27	91.294
99.147	79.768	83.81	75.768	96.825	104.61
103.17	79.575	90.359	73.986	99.179	119.05
65.156	87.619	84.715	99.011	127.28	108.66
85.382	100.28	81.46	92.447	94.386	106.99
117.41	99.278	73.012	57.476	135.83	101.59
79.266	64.593	85.453	83.401	93.698	100.91
58.485	50.139	90.676	107.96	111.82	112.81
64.99	66.914	64.208	106.92	111.07	90.865
77.195	73.936	86.501	104.19	81.631	97.477
105.46	60.548	76.763	100.31	140.22	67.471
76.918	73.922	87.295	89.783	119.19	103.55
93.34	84.327	126.27	92.065	56.823	81.624
106.47	84.195	83.115	85.266	87.198	93.513
86.995	62.191	107.09	92.061	122.78	86.071
71.082	76.047	111.77	92.312	109.88	108.5
76.653	81.69	80.832	81.3	137.46	106.51
104.07	64.284	84.665	74.314	66.056	71.915
54.26	85.473	83.811	83.399	105.26	122.32
91.54	72.723	57.921	96.934	88.813	99.44
97.85	66.841	47.562	86.433	94.304	105.1
88.871	89.602	82.261	67.544	53.016	41.227
111.78	76.016	64.492	90.5	108.51	30.319
76.085	92.167	86.385	90.968	82.134	119.36
97.495	84.554	87.031	34.11	99.014	118.55
76.043	88.376	81.727	85.87	117.19	91.951
104.7	108.65	87.031	88.963	68.731	88.107
87.266	66.508	81.727	97.871	111.64	104.66
77.33	49.586	79.149	97.23	98.894	88.032
75.699	43.477	89.739	98.01	64.643	119.52
89.122	80.696	74.72	111.09	104.38	106.21
99.895	50.583	101.92	97.861	147.31	102.83
74.707	59.96	101.92	83.222	75.69	97.099
130.37	81.086	115.39	90.58	135.03	112.66
100.71	80.522	62.846	73.815	129.38	79.958
72.064	75.584	87.322	74.727	65.689	91.764
78.052	93.656	108.89	90.889	98.691	72.001
89.903	58.872	82.425	83.496	96.221	102.06
89.916	73.518	85.169	74.584	64.561	75.64
76.708	60.308	46.951	90.344	101.53	103.75
91.125	81.286	46.947	84.117	106.07	95.766
86.888	82.843	77.499	87.735	110.43	127.34
95.405	66.332	77.768	88.296	106.31	118.51
76.354	87.073	55.276	91.348	114.02	96.641
99.609	79.593	76.437	82.389	104.04	95.746
86.434	84.797	35.714	100.47	76.064	81.146
60.214	94.014	57.607	92.52	112.71	103.57
105.17	100.45	83.507	96.618	133.58	110.71
106.76	61.555	77.818	92.03	112.95	73.138
84.3	74.034	84.721	100.94	118.37	113.33
67.811	87.019	81.279	91.934	83.856	79.915
100.08	79.683	82.028	95.785	104.24	39.882
81.414	93.75	77.12	89.672	134.41	60.804
84.158	73.827	55.368	89.889	103.22	89.837
65.047	97.181	79.5	98.71	65.298	99.624
96.095	68.534	49.615	81.619	109.31	103.99
70.46	93.472	79.138	97.394	70.763	100.72
93.847	76.179	54.27	100.94	116.23	93.784
92.956	81.967	82.976	106.66	82.367	104.21
89.934	73.501	88.376	89.332	79.128	100.89
157.47	84.249	57.389	93.961	73.768	121.73
105.26	82.176	48.824	78.513	150.08	62.399
72.454	79.649	91.094	90.064	109.81	96.97
90.566	66.717	95.276	81.03	53.303	99.725
94.673	74.598	78.46	89.949	105.89	120.24
72.96	67.065	87.04	98.706	123.28	93.24
95.707	79.366	52.45	72.07	86.979	64.95
107.93	92.975	81.296	92.608	67.446	111.2
54.163	69.749	79.822	89.514	103.39	75.265
85.398	59.536	81.418	85.22	122.13	150.3
84.937	72.477	70.906	86.721	130.94	107.93
90.924	80.802	89.779	85.625	108.5	49.763
85.16	77.342	59.527	66.845	106.01	114.88
78.797	75.92	105.82	94.77	126.43	100.09
145.04	90.642	51.426	93.712	90.203	90.394
91.88	83.908	124.69	68.503	101.42	87.686
78.724	81.543	39.342	88.672	115.83	107.35
86.087	90.835	68.331	97.349	83.726	118.99
85.091	85.357	96.045	72.921	96.451	76.911
41.009	83.827	43.849	42.809	132.92	64.176
160.5	91.597	100.22	85.948	127.63	83.877
88.117	76.155	74.164	104.93	55.852	106.17
89.435	54.08	90.922	75.144	124.64	122.16
83.665	77.098	69.701	114.99	118.98	89.543
86.27	80.438	101.19	96.414	106.58	113.94
108.88	77.536	73.935	91.149	95.425	70.432
88.527	77.815	77.851	86.369	97.721	108.64
73.125	48.536	101.19	65.276	118.77	85.545
82.456	79.462	85.282	103.9	102.54	102.47
83.354	76.838	105.33	105.48	94.302	104.18
98.196	75.769	99.404	88.722	98.909	90.982
105.39	94.629	92.532	91.432	92.161	90.077
92.327	59.946	96.297	95.555	116.22	84.822
102.35	83.2	78.352	89.131	106.34	63.695
86.58	61.706	97.296	57.202	105.56	107.14
80.314	80.221	92.953	93.154	43.105	52.535
110.73	69.493	82.411	88.443	121.81	100.38
82.148	68.355	99.743	100.02	71.071	84.689
75.896	92.235	89.158	80.95	92.324	77.631
79.779	76.595	82.721	86.486	68.96	102.65
83.39	82.519	75.411	88.716	106.04	104.32
72.338	54.53	87.419	49.061	116.3	107.23
96.19	69.46	74.486	97.186	108.97	99.239
74.04	70.833	88.35	84.333	67.699	90.293
92.947	76.862	42.303	89.89	76.195	109.18
68.202	76.204	37.024	69.195	114.11	100.17
103.74	84.168	100.41	61.132	102.83	92.209
59.61	77	93.75	87.731	93.475	114.49
95.298	75.748	37.269	68.818	135.78	92.892
82.608	39.22	105.73	82.923	104.49	100.69
98.75	107.17	59.05	89.669	76.004	87.611
76.43	81.364	70.337	78.245	111.22	101.67
68.521	77.083	72.02	97.147	108.94	105.3
83.311	78.433	89.243	76.999	96.059	97.858
73.819	83.082	85.11	96.915	129.8	110.84
83.721	86.392	61.71	101	93.751	92.31
87.257	91.5	91.989	55.964	77.7	92.214
59.309	83.251	69.177	87.748	112.74	104.63
79.582	34.685	84.703	70.48	31.703	74.894
99.085	80.789	96.195	89.806	89.535	107.09
85.098	85.823	96.776	84.541	92.88	85.202
96.208	71.289	70.259	90.3	110.35	75.041
59.227	97.761	89.18	102.88	100.43	96.079
71.072	55.781	71.699	93.894	48.186	85.848
76.321	55.286	71.908	91.253	91.21	58.106
93.976	83.566	87.395	91.836	99.243	84.025
68.396	86.809	79.546	70.803	102.85	52.63
96.706	83.817	84.171	83.265	70.567	69.753
103.45	83.1	81.581	97.921	119.21	87.648
94.142	85.77	95.945	76.553	73.597	114.87
107.24	75.459	81.169	78.039	120.47	108.18
129.95	81.14	93.734	82.82	110.27	107.39
83.95	83.876	73.104	93.994	99.038	110.34
79.108	67.69	97.182	92.624	97.757	78.135
77.563	85.99	93.734	87.167	85.366	94.951
82.93	89.927	83.174	89.081	58.762	108.96
50.927	77.845	62.763	59.542	86.174	114.61
80.46	70.578	72.179	99.502	153.05	98.382
93.425	88.594	107.06	68.099	117.94	114.12
88.868	90.204	81.249	91.468	104.84	106.75
87.161	82.396	79.57	93.201	104.63	98.47
106.21	75.331	102.51	51.935	94.028	105.67
70.409	96.404	100.47	77.091	103.99	111.79
92.888	90.548	81.502	55.817	102.19	117.37
85.845	88.566	79.79	90.583	120.09	107.09
87.179	85.362	30.397	96.168	90.881	105.86
90.041	76.387	83.013	90.141	64.248	94.96
62.258	78.908	93.817	90.98	116.08	99.098
79.045	79.885	74.347	85.084	150.58	93.795
89.029	88.003	81.827	85.65	129.46	115.87
96.18	77.847	97.198	81.411	83.901	112.72
112.08	81.778	85.071	89.095	85.773	77.204
89.655	87.678	85.071	90.886	98.849	78.536
83.614	78.237	86.016	92.637	87.711	64.701
110.52	81.773	110.46	90.733	118.6	41.988
76.387	83.82	34	101.38	127.19	107.74
94.081	88.08	54.647	88.907	126.16	62.854
106.53	90.431	117.43	57.88	124.04	61.141
98.245	86.553	73.849	100.67	107.23	87.49
93.113	74.205	61.85	81.443	105.78	119.67
93.946	86.582	49.828	95.266	75.94	42.128
107.86	86.628	84.273	83.864	98.922	99.785
79.724	66.403	35.782	68.859	85.462	64.203
87.927	61.174	57.763	81.481	67.787	137.95
62.334	68.467	59.961	92.627	72.34	101.09
94.601	87.542	89.915	78.223	113.45	75.033
103.77	82.169	82.643	93.262	103.59	83.914
108.16	75.949	66.955	91.389	95.017	93.37
85.047	69.042	81.747	93.634	100.48	98.666
142.21	61.613	106.9	85.852	79.059	152.98
81.152	76.742	71.678	89.324	99.31	101.99
64.054	36.912	87.718	69.447	77.59	166.07
107.55	59.749	113.28	90.946	84.924	135.1
66.793	52.364	105.23	81.508	83.482	141
137.42	76.698	78.343	95.14	116.33	135.84
76.417	86.711	72.379	97.48	106.1	130.41
88.831	54.376	78.634	77.846	126.7	132.74
104.14	61.884	67.846	85.722	100.44	150.09
78.945	100.1	80.425	85.713	130.09	125.04
63.973	80.849	95.945	85.738	129.65	126.82
88.861	70.984	79.66	77.427	100.88	132.11
90.661	67.53	90.233	97.744	100.13	127.89
38.514	85.61	90.815	97.142	120.51	114.49
84.297	51.862	94.455	86.784	117.38	134.57
98.847	78.935	83.548	89.893	101.97	132.64
107.48	66.114	96.067	74.629	60.975	119.35
81.007	69.872	81.152	95.544	117.46	129.82
87.351	57.824	84.237	87.043	80.877	82.845
76.012	95.244	62.834	99.485	112.09	123.58
83.589	80.805	69.51	86.746	34.171	150.29
67.463	81.392	31.815	100.84	48.683	127.62
108.3	47.203	78.924	72.569	111.18	129.62
86.376	73.818	95.984	87.142	122.14	125.4
68.965	79.148	85.194	87.041	110.35	130.23
75.987	72.332	73.258	85.879	43.26	129.86
109.37	73.686	72.255	90.383	110.57	131.6
92.249	95.533	49.279	37.935	58.945	126.22
76.296	82.615	75.528	86.876	67.878	160.64
84.8	64.6	72.756	82.392	132.87	69.049
116.8	97.216	85.556	79.761	84.727	128.6
53.33	91.085	88.578	102.75	114.12	123.52
96.911	70.088	86.887	87.923	36.5	132.47
87.751	78.476	44.658	89.712	109.51	80.498
96.173	82.866	78.905	84.739	101.67	130.9
77.012	74.166	67.047	95.776	104.16	78.221
62.246	79.145	95.114	90.795	81.153	123.59
102.66	83.009	86.51	87.771	114.54	122.71
77.305	79.142	77.288	47.158	70.961	118.98
79.176	97.366	75.041	76.825	99.296	131.84
97.356	95.357	82.892	87.201	122.71	128.1
91.651	87.444	79.577	80.481	54.832	143.25
91.62	86.146	58.131	98.355	121.71	138.07
89.733	88.239	72.936	118.37	96.593	122.59
100.44	73.16	53.094	89.923	71.307	129.1
113.9	69.757	83.259	89.173	74.963	118.63
88.147	44.467	88.346	92.537	101.6	120.54
104.56	75.698	75.349	87.57	94.735	106.82
85.586	72.156	71.622	89.138	48.558	127.61
72.057	106.86	72.461	90.543	102.98	122.53
77.166	90.528	79.138	67.089	132.91	123.9
109.8	78.661	93.261	83.571	82.074	122.23
80.102	84.373	58.425	89.566	65.32	126.21
91.932	63.622	70.41	80.796	117.74	116.39
49.673	77.146	75.941	90.241	126.64	126.43
87.23	78.674	112	87.961	167.69	110.99
93.757	80.864	88.384	86.186	103.07	122.46
79.598	71.211	70.536	73.079	108.72	121.28
106.38	65.78	97.969	96.181	106.13	117.2
93.634	57.014	76.496	94.593	119.44	117.24
61.613	64.77	81.975	89.844	91.765	102.95
87.263	55.749	93.269	93.094	85.19	125.52
88.075	81.159	91.226	90.255	100.47	113.33
105.01	94.624	80.453	96.029	115.83	134.53
79.342	73.208	82.846	78.008	110.8	124.87
131.04	81.285	74.601	74.585	126.85	115.9
81.67	101.17	75.399	78.74	121.49	118.57
91.634	79.811	77.601	146.61	93.156	119.18
80.704	76.555	63.859	79.222	74.209	68.111
94.444	62.028	107.02	85.177	125.3	124.72
92.153	110.84	62.755	84.366	81.622	124.45
94.981	86.135	74.149	83.171	114.83	138.1
98.269	84.285	83.045	94.206	122.47	118.83
70.574	74.583	97.483	72.983	94.31	116.32
80.066	58.594	88.3	91.863	99.5	123.57
72.764	93.571	97.483	86.33	136.74	120.18
84.252	57.766	75.689	73.328	99.298	125.29
96.892	83.322	82.213	94.009	100.52	121.38
101.48	66.488	87.17	62.34	68.101	119.42
81.618	82.576	97.568	72.922	113.3	116.47
87.816	66.395	67.602	72.32	41.282	121.73
89.424	63.254	80.246	71.234	114.11	117.83
54.023	71.493	92.903	90.059	85.373	117.75
78.604	80.102	107.77	83.473	112.58	118.02
86.292	73.583	71.958	93.285	86.068	112.19
112.68	84.223	94.017	46.842	49.049	124.16
106.09	110.2	110.28	93.303	101.89	112.73
79.296	51.694	90.161	86.588	128	121.9
107.37	74.451	68.925	88.634	78.427	118.51
84.899	86.623	105.28	60.004	109.13	130.62
87.996	95.397	118.77	78.848	114.74	126.2
79.03	85.325	86.137	41.697	103.94	115.9
101.1	79.216	89.231	89.876	111.89	115.62
116.48	58.075	86.388	79.678	93.715	133.01
68.662	63.589	49.632	67.648	114.09	130.66
81.554	34.974	72.439	91.776	65.093	91.315
73.598	78.765	82.356	97.476	104.71	122.74
56.497	87.721	97.668	93.313	103.75	92.449
66.715	66.827	102.4	88.378	103.78	96.299
81.523	80.451	59.946	88.646	183.97	111.81
103.64	78.895	103.53	57.331	115.02	121.4
99.447	57.922	98.142	89.514	94.861	104.99
85.33	100.57	83.87	72.973	122.23	115.09
85.572	92.07	87.749	84.531	104.65	124.44
95.279	83.41	64.493	62.635	126.45	119.03
79.719	67.532	93.174	92.207	75.36	124.97
93.483	72.017	90.322	74.206	109.62	121.27
98.951	86.652	87.162	92.223	83.411	134.97
79.896	88.143	87.617	100.25	88.943	110.65
113.37	68.077	66.666	93.625	119.58	95.405
156.15	83.644	63.868	108.15	76.612	111.99
54.211	63.778	60.228	86.105	121.17	117.85
72.108	76.778	92.24	90.294	105.02	120.21
80.89	55.527	78.066	69.872	116.21	69.286
95.231	78.772	65.138	41.743	79.29	118.74
74.93	76.882	81.145	71.24	57.443	123.78
76.048	82.004	80.884	62.716	98.932	62.371
73.436	80.814	70.837	91.411	68.847	116.87
73.335	73.148	86.386	72.681	108.96	126.25
107.47	72.452	80.625	84.602	123.75	114.77
84.401	77.946	97.98	87.318	108.68	121.75
103.69	67.211	81.166	96.097	116.57	112.36
81.727	103.33	76.082	82.734	125.38	142.98
69.712	78.746	126.91	92.879	62.771	126.77
124.47	62.002	82.731	91.279	114.77	109.39
100.57	103.4	30.29	85.47	123.29	113.9
97.567	116.62	52.238	90.339	76.382	114.75
93.841	108.31	109.36	39.183	84.853	115.91
111.34	82.064	88.676	63.008	116.43	120.04
83.703	53.076	78.686	83.724	108.72	98.14
88.012	77.13	100.45	89.852	140.65	98.089
89.519	45.06	83.504	71.623	75.592	95.168
101.59	70.29	93.252	76.585	76.712	119.46
82.199	83.964	81.92	78.802	102.21	125.73
108.13	82.528	83.151	83.481	108.96	127.4
81.935	75.534	85.861	81.915	94.695	123.01
99.308	76.486	43.502	76.822	52.631	122.37
81.545	56.035	73.112	87.468	90.554	60.315
74.794	57.466	51.423	77.888	127.57	115.35
70.507	35.627	67.591	86.681	87.182	116.74
94.737	107.01	83.664	78.233	112.22	126.77
72.513	78.464	85.198	76.747	38.175	112.25
89.19	54.77	95.478	91.432	53.727	154.26
88.367	56.596	79.268	89.955	104.66	123.65
114.19	88.99	91.4	59.209	124.93	116.93
101.72	92.285	87.978	82.254	49.865	114.27
96.204	76.382	83.957	86.866	98.578	112.51
84.489	70.525	79.069	87.225	68.876	115.15
86.117	51.019	79.19	92.451	113.54	115.84
79.234	57.306	80.657	64.85	94.436	118.47
81.647	82.643	79.19	82.679	84.692	111.4
72.907	119.97	86.06	47.666	64.358	102.31
121.42	54.493	74.122	76.611	122.42	141.97
92.527	76.005	82.153	80.628	101.83	77.917
58.134	79.831	80.275	84.811	84.766	111.59
82.682	69.521	89.697	83.311	129	112.21
73.277	87.907	81.484	73.762	74.417	117.82
87.078	118.91	90.56	88.549	74.174	99.808
86.5	67.372	67.68	47.566	108.75	109.94
73.347	74.192	83.048	87.348	109.76	117.84
73.154	58.313	90.712	81.117	110	110.42
63.653	47.667	69.59	89.609	97.473	122.85
105.46	57.908	79.856	74.593	92.095	108.94
93.464	71.78	94.058	86.53	106.72	70.032
114.81	81.927	108.17	92.076	62.601	114.23
97.74	77.57	70.931	73.386	70.263	119.19
127	81.103	77.015	86.696	125.48	118.75
64.02	97.473	87.464	81.364	84.672	96.675
61.224	76.511	75.159	93.477	164.63	90.585
93.756	58.489	56.91	90.214	77.423	97.199
107.51	79.232	111.68	86.87	106	124.72
61.945	85.6	91.582	91.671	117.26	98.218
95.511	89.382	75.053	81.866	80.222	114.58
78.547	69.217	89.787	48.452	114.94	92.944
113.52	84.347	87.321	81.1	126.46	111.36
99.625	82.547	98.696	93.12	103.83	103.31
83.586	80.961	94.457	84.567	80.528	109.55
92.322	82.725	31.745	81.722	102.69	114.68
35.589	74.096	83.24	87.035	105.29	112.18
55.654	58.466	31.777	87.754	120.84	112.82
49.781	74.437	97.267	84.764	104.95	115.81
56.595	91.519	92.109	76.506	93.762	117.08
74.114	33.931	82.451	72.697	109.17	108.99
81.072	80.104	88.306	93.488	48.025	32.225
66.215	70.514	83.247	87.393	56.558	120.15
72.917	77.261	83.478	88.53	84.453	122.43
81.968	71.165	76.091	68.284	121.37	113.74
58.796	77.182	62.667	85.285	125	109.97
65.793	69.182	86.988	86.422	121.81	112.5
56.113	70.266	83.944	84.104	83.831	106.4
66.858	80.953	81.102	91.351	122.73	118.84
63.33	85.008	68.549	88.056	111.79	117.17
60.917	93.099	99.37	83.111	118.27	108.58
84.036	76.022	84.568	95.704	93.721	117.94
75.128	78.066	86.39	82.247	93.898	120.55
83.305	83.861	73.077	80.012	108.34	116.51
72.197	78.491	86.848	94.507	81.145	82.254
41.501	80.43	68.983	91.145	119.79	108.37
39.602	88.882	91.208	81.081	69.095	111.19
84.236	68.375	85.811	76.658	111.6	107.64
80.112	44.293	87.026	101.32	105.05	154.01
51.092	86.85	96.033	63.117	128.76	108.4
96.114	82.244	64.747	90.27	67.122	107.45
76.039	76.28	75.641	88.163	112.37	109.67
45.826	73.975	75.887	92.675	76.61	109.86
91.288	47.698	64.755	87.365	128.61	107.04
52.856	83.489	65.509	90.533	104.63	117.42
75.647	88.767	105.7	80.667	47.38	92.995
72.83	86.87	85.746	81.529	108.23	110.47
99.983	88.284	95.365	88.941	107.07	109.55
95.987	75.097	102.48	58.639	53.013	114.81
69.381	73.142	35.39	89.381	65.641	112.26
68.414	71.673	86.901	85.48	102.08	115.14
78.71	79.537	42.979	86.77	83.342	107.23
69.914	67.879	51.185	75.886	114.76	62.444
95.76	66.783	75.196	84.282	105.7	119.78
78.973	71.236	72.303	69.889	115.81	93.889
81.661	82.919	84.988	63.009	109.48	113.96
92.617	73.751	83.858	77.603	124.66	126.75
86.4	86.272	76.623	72.567	124.03	111.2
93.02	115.87	93.867	39.953	113.8	86.229
72.739	79.01	93.553	61.562	89.293	116.12
77.65	70.373	86.692	80.028	128.93	115.01
79.469	79.648	74.021	74.433	65.945	118.14
59.47	35.907	67.88	77.338	80.562	105.27
73.871	74.311	66.89	80.881	72.12	117.85
72.273	74.253	83.304	82.768	124.25	108.12
91.708	101.4	110.54	66.859	110.14	119.41
82.535	78.45	80.77	83.829	41.382	109.17
58.88	110.07	86.913	82.758	114.63	109.35
59.111	69.089	84.44	81.891	130.06	116.43
84.485	65.348	136.3	78.721	67.91	115.08
68.495	84.191	104.93	80.771	104.5	117.37
65.762	79.013	95.239	78.793	125.65	112.14
87.585	84.823	71.881	85.653	90.819	113.24
83.832	73.591	66.98	74.878	110.34	114.39
86.361	72.158	93.186	76.426	122.97	110.76
77.844	67.171	95.946	76.668	130.41	110.33
86.004	72.849	103.52	50.51	106.94	111.58
98.665	85.645	86.691	94.909	116.56	112.01
80.611	54.973	111.62	90.355	107.37	110.11
85.721	128.82	55.189	69.431	114.79	112.18
71.959	88.28	73.381	83.083	76.422	114.29
80.742	79.844	90.299	89.444	100.89	111.43
78.627	69.651	124.12	83.66	71.821	103.39
67.39	71.236	111.21	90.627	102.36	113.8
100.16	98.54	88.189	86.88	110.5	113.97
71.304	79.785	91.949	85.351	118.47	108.83
93.395	61.952	87.181	77.71	34.099	111.2
72.446	77.689	105.51	83.322	113.53	56.341
77.614	61.636	77.834	71.095	88.889	100.53
74.214	93.017	61.19	82.475	81.816	113.32
77.431	102.25	118.35	54.663	129.53	104.91
85.049	141.51	52.026	76.964	70.452	112.46
96.854	72.641	76.975	79.738	140.44	112.12
88.842	76.801	81.881	85.835	115.97	109.73
88.964	112.95	63.131	55.848	145.16	106.75
83.308	78.296	76.284	88.619	110.03	105.78
113.13	78.83	75.804	75.427	111.65	127.31
84.884	68.074	67.994	102.51	101.51	111.71
91.206	86.541	72.77	79.157	74.17	107.24
78.507	86.438	67.015	83.631	81.435	111.51
92.7	95.848	45.108	47.951	123.93	113.94
77.238	87.163	86.053	78.493	108.72	112.81
100.54	83.417	80.551	98.137	111.59	96.099
85.631	62.458	92.06	83.765	110.92	107.6
127.67	71.574	73.152	58.4	136.45	99.807
85.793	91.698	71.631	83.318	93.899	109.82
101.07	73.657	89.349	75.559	82.988	102.54
74.316	78.163	89.276	82.023	116.65	86.094
69.541	82.773	79.414	65.532	109.5	114.66
75.835	88.431	74.215	72.185	83.609	102.48
68.947	54.464	85.063	84.821	97.679	109.77
88.06	79.827	88.936	85.781	118.63	107.81
74.222	94.086	114.99	67.992	89.335	112.19
96.626	76.437	86.631	90.227	31.893	101.94
94.885	64.353	87.023	50.92	109.46	107.41
95.621	96.993	74.969	80.716	108.61	106.96
53.389	69.48	134.31	77.412	123.84	47.032
80.154	81.997	91.48	80.875	106.8	109.77
67.452	80.602	87.695	83.523	76.585	146.93
74.918	80.446	50.29	73.082	125.73	108.94
88.406	97.883	82.986	96.158	109.44	107.28
88.729	97.859	86.954	87.228	86.212	108.58
80.358	90.592	73.433	80.791	109.29	103
73.859	83.417	66.963	76.843	126.02	112.08
80.983	77.917	89.101	75.672	104.24	114.53
92.483	53.431	98.531	84.412	91.321	108.67
73.152	80.323	73.334	67.897	70.73	110.84
98.64	40.232	49.968	73.727	162.64	108.27
75.586	86.639	89.395	85.202	83.998	110.78
91.972	67.311	73.255	73.173	146.8	113.18
73.642	70.207	67.405	70.107	100.4	116.19
77.565	80.064	60.784	73.004	62.895	89.387
72.322	74.995	81.963	71.689	99.552	109.43
81.328	30.843	79.665	86.244	93.18	112.57
70.691	59.058	81.702	92.333	126.19	103.7
74.829	81.62	36.629	84.814	112.39	98.328
74.106	81.608	81.223	77.137	98.001	112.94
78.544	91.75	76.701	75.406	126.52	85.994
95.189	77.62	126.95	75.422	84.897	108.91
91.754	80.754	92.129	86.174	61.411	107.29
84.985	79.255	80.161	45.144	69.765	110.22
132.26	87.546	94.589	87.029	42.102	112.54
85.63	45.087	72.245	83.717	100.59	93.965
71.988	68.637	73.601	85.405	108.37	111.03
86.752	108.21	86.832	74.249	119.55	104.64
75.078	67.28	97.435	87.039	75.42	89.811
75.106	78.707	88.57	80.33	129.65	86.892
69.359	90.335	88.572	83.036	99.848	111.15
114.49	86.981	73.142	81.392	104.82	109.66
92.4	96.887	80.72	88.782	109.92	90.587
83.742	86.511	77.811	90.219	122.07	90.029
78.174	56.308	80.714	79.725	116.06	106.79
85.045	85.217	83.478	72.809	117.98	105.66
68.758	81.765	75.667	85.806	47.696	108.27
90.379	101.32	103.27	65.802	45.558	96.662
84.347	80.12	81.952	79.716	106.28	84.987
87.086	67.739	85.887	78.612	109.49	103.14
99.923	94.444	81.077	78.034	103.81	107.08
61.011	66.877	80.822	84.513	100.12	99.793
79.494	83.662	83.627	83.248	110.22	101.63
81.169	36.224	76.145	84.409	151.71	115.78
76.758	85.397	85.49	89.3	77.984	106.65
85.73	77.527	82.928	75.595	74.002	112.15
65.823	76.28	80.156	90.711	117.4	90.493
84.562	82.662	87.723	93.195	144.4	108.12
94.82	70.178	88.19	94.028	103.54	104.83
71.108	74.717	86.803	76.242	139.26	132.68
83.356	78.307	92.777	90.053	85.814	108.17
93.953	83.41	73.051	81.846	102.9	113.04
81.538	78.056	39.387	84.599	97.197	98.582
90.917	72.086	87.062	74.361	105.77	108.46
76.796	88.758	82.287	87.225	92.77	106.88
70.935	79.381	85.841	78.082	92.518	103.94
77.866	74.816	93.178	75.224	100.26	118.88
81.466	53.514	88.537	78.003	108.57	114.18
89.022	49.372	78.574	88.199	62.974	121.18
92.892	64.59	57.951	86.08	96.53	112.13
77.878	76.447	89.365	77.27	71.638	103.71
94.632	100.33	65.854	70.55	65.147	111.42
87.717	81.08	88.97	73.462	117.38	98.029
77.649	62.776	81.556	71.878	73.111	106.13
93.151	79.402	88.066	86.931	92.25	109.83
94.504	78.758	80.974	76.65	94.473	95.33
90.843	79.924	48.392	76.325	93.988	83.488
77.184	53.871	94.993	90.932	85.87	109.26
82.918	80.29	83.161	66.049	99.66	81.286
95.389	78.748	53.854	64.708	115.3	102.06
75.573	82.674	86.778	83.012	97.414	106.15
82.414	54.151	88.278	81.269	124.79	108.73
77.283	78.644	47.13	78.276	106.86	108.9
65.094	83.581	70.755	77.661	126.94	93.783
70.872	71.704	85.635	84.064	84.624	82.423
124.2	72.074	61.704	73.553	97.679	79.93
83.85	91.818	75.656	52.143	77.958	106.95
96.975	80.011	75.031	80.192	87.358	112.39
40.118	136.36	69.11	72.969	107.52	102.71
80.369	77.778	82.27	88.575	111.97	107
99.416	92.559	98.658	62.902	57.189	104.38
93.367	64.555	103.22	73.619	93.673	108.06
66.897	72.348	74.424	78.949	89.426	106.56
75.107	77.144	85.436	56.448	93.869	94.689
105.05	78.706	86.007	63.614	49.043	110.45
82.522	131.21	91.053	75.982	82.959	102.76
97.228	91.855	44.451	66.288	124.12	110.05
86.238	37.422	48.579	45.693	116.07	71.282
83.026	70.838	97.232	75.522	108.99	108.75
93.894	79.681	92.801	82.692	79.025	97.623
82.744	70.43	105.51	87.585	103.61	109.3
65.995	84.77	86.54	82.528	79.359	108.22
101.66	83.451	70.068	75.518	116.02	108.1
77.356	68.76	87.694	74.894	138.32	75.366
80.248	69.198	55.222	49.892	62.451	106.39
77.826	81.38	85.712	80.553	103.56	101.23
98.109	75.692	86.297	66.073	124.16	113.03
89.837	61.352	99.327	72.571	110.96	93.075
97.747	66.333	88.263	84.267	116.63	108.23
74.645	86.331	77.598	83.442	131.21	112.54
74.366	92.532	75.29	76.631	112.23	102.12
67.738	40.885	78.653	87.864	80.786	105.03
54.522	91.854	100.81	80.705	101.86	100.73
77.453	80.424	97.541	55.285	111.13	130.46
89.094	91.366	96.015	83.952	88.678	104.17
69.142	108.13	90.858	75.855	109.65	110.07
74.6	83.913	59.191	86.106	114.22	104.93
135.01	83.665	93.715	79.132	46.142	110.01
87.849	84.365	88.31	84.282	95.527	92.635
132.78	74.771	97.441	78.378	86.138	109.35
88.317	73.63	95.44	85.017	103.47	106.41
80.805	106.85	73.61	73.848	71.557	101.53
59.714	86.32	83.55	87.954	111.12	78.484
99.804	75.929	83.646	87.878	117.15	106.83
48.862	80.349	89.649	82.581	83.257	100.53
61.697	72.092	95.79	91.151	98.792	91.063
86.921	61.848	100.82	79.337	61.976	107.76
83.56	85.681	93.634	72.736	133.07	108.59
75.527	71.719	60.792	77.787	125.11	109.62
97.187	76.053	81.35	80.123	66.793	109.41
86.869	105.09	115.14	74.292	62.93	114.63
86.224	78.726	93.676	87.377	41.172	106.28
83.965	73.436	99.478	85.15	77.321	82.292
78.931	86.331	91.201	68.882	119.64	105.27
95.641	66.628	77.705	83.26	120.08	110.56
66.527	41.954	101.11	81.062	117.55	104.03
71.83	89.54	105.66	85.959	115.88	107.44
88.856	88.126	68.253	85.241	108.69	93.429
93.823	79.757	95.879	83.287	132.78	113.38
82.722	126.46	100.41	83.687	79.57	120.49
40.187	75.797	96.97	58.946	96.581	91.594
88.493	79.68	77.952	86.499	111.39	100.98
93.014	67.093	92.836	70.421	118.39	107.67
69.013	34.739	87.07	81.609	98.572	105.64
93.911	82.184	91.676	74.304	70.708	111.12
96.295	79.456	94.186	68.924	90.359	57.444
85.303	68.656	49.267	72.977	68.022	88.387
77.602	111.4	95.352	84.192	105.49	114.97
74.67	93.648	87.203	73.993	109.59	106.65
85.565	106.72	88.28	72.981	31.208	107.37
84.629	70.093	90.387	30.34	117.13	91.127
84.862	92.652	96.706	89.226	106.38	102.77
97.101	86.848	90.047	104.9	103.81	107.77
79.581	77.278	75.981	83.555	129.92	108
37.585	95.739	71.79	80.707	108.06	105.48
57.708	82.671	92.836	70.673	94.677	100.6
103.6	130.15	99.781	84.37	161.14	91.697
86.82	88.46	86.134	88.242	144.38	102.39
89.515	89.53	71.748	86.372	110.93	102.2
77.005	69.246	86.783	85.809	126.65	116.77
87.835	62.083	98.114	87.175	127.62	96.974
79.731	87.448	60.141	77.489	109.94	107.19
88.153	72.092	89.455	84.169	99.287	96.522
73.234	67.362	70.177	79.361	55.549	96.975
85.68	100.05	55.058	79.361	107.84	117.02
137.64	77.929	88.973	83.303	108.31	96.216
66.248	94.613	66.033	79.994	113.25	92.821
83.193	67.076	104.45	77.796	87.337	103.8
106.29	81.166	81.386	79.686	39.951	108.29
73.566	108.5	97.608	77.459	110.95	81.734
86.088	83.082	99.937	48.57	109.91	107.86
76.706	100.4	54.056	84.126	115.33	95.179
89.163	96.861	57.501	78.315	67.159	109.39
95.238	82.122	67.505	87.166	90.009	107.43
75.911	57.15	93.928	59.77	122.44	103.49
89.174	70.809	87.778	84.338	120.93	97.414
75.91	69.438	95.589	85.311	119.7	105.61
79.925	92.59	83.692	81.362	79.488	105.64
91.312	83.72	76.481	50.674	103.52	130.12
147.42	56.371	94.025	77.08	43.175	102.84
76.36	83.849	92.1	80.173	86.582	57.831
134.89	62.38	87.982	74.956	87.47	98.749
87.645	90.464	76.726	76.849	116.55	97.023
137.46	78.625	37.524	73.956	118.04	95.914
108.44	61.056	55.874	75.8	108.98	101.03
123.77	81.703	74.699	66.057	119.98	109.42
103.58	67.024	83.199	84.402	109.56	107.01
74.833	78.339	75.759	75.255	134.67	102.96
91.448	76.293	82.001	78.552	52.508	100.11
90.349	59.502	91.068	85.215	97.711	98.882
77.983	72.282	81.473	78.507	98.4	110.96
72.468	98.91	45.325	82.447	131.85	107.36
90.485	86.697	63.741	81.417	114.66	106.26
80.866	99.59	97.752	75.329	102.18	102.28
86.43	63.101	76.889	82.363	119.26	93.116
98.255	68.753	104.71	75.488	93.9	104.91
87.669	84.386	80.849	81.189	109.02	97.115
65.603	79.933	81.647	74.418	100	107.08
91.263	37.884	89.968	72.15	141.16	108.32
101.71	116.35	63.248	86.562	101.6	102.09
95.801	54	88.446	74.072	82.526	98.37
86.039	72.854	88.172	61.309	101.3	105.4
30.59	56.888	65.67	82.451	87.229	105.85
76.348	66.359	78.81	40.431	96.521	107.95
72.832	76.899	72.98	60.499	86.182	104.78
71.105	73.62	90.788	54.792	73.693	101.85
60.162	72.437	91.729	81.976	58.489	107.1
85.7	73.48	77.097	30.321	134.7	95.192
80.403	82.475	90.187	84.191	109.61	101.59
83.717	74.254	78.013	68.221	103.34	109.72
75.596	81.516	99.517	67.239	95.757	152.1
96.417	64.972	85.208	70.326	96.784	106.65
47.597	74.069	64.695	59.948	82.626	74.841
69.441	79.122	81.667	81.883	116.14	103.51
185.92	80.295	71.662	78.456	90.364	111.7
75.128	93.458	89.11	83.364	112.95	70.796
80.648	109.36	84.008	70.184	101.49	98.888
89.827	79.565	106.11	71.095	43.863	101.74
74.257	103.65	89.837	73.898	90.43	74.624
69.706	67.265	81.209	75.214	140.03	104.69
112.16	93.784	67.381	52.727	111.42	78.137
95.336	81.612	86	74.624	57.448	104.5
78.201	89.467	95.081	67.123	148.56	95.982
102.33	67.729	87.265	57.656	91.882	102.07
87.316	84.5	86.82	82.853	122.59	74.615
86.146	71.678	92.814	75.565	44.223	97.506
78.113	73.222	87.813	93.901	79.426	105.4
80.926	83.141	74.236	122.27	131.7	97.823
89.805	91.991	76.791	69.68	83.949	102.56
71.905	63.088	94.699	72.713	118.14	102.86
91.652	71.901	90.914	69.134	104.48	108.92
102.5	81.363	69.576	81.771	104.69	98.699
96.413	80.384	114.03	79.159	102.2	109.95
87.282	132.87	88.777	77.444	91.495	105.76
91.754	107.79	99.169	81.481	91.317	104
76.382	73.26	54.18	75.011	106.7	98.634
68.627	69.174	68.489	73.818	100.75	102.14
80.983	72.966	75.347	76.391	101.26	60.139
76.732	74.004	82.74	77.285	96.773	97.37
64.81	95.056	73.974	75.676	106.6	93.638
75.428	83	82.54	76.787	113.02	101.21
106.28	82.548	104.63	74.485	47.213	90.98
83.977	80.96	81.063	81.922	120.2	105.77
84.155	73.698	57.823	72.459	84.428	104.12
95.931	60.099	84.593	82.338	70.03	99.777
95.057	49.59	71.846	73.554	52.119	64.53
128.44	70.023	97.309	75.322	107.13	92.093
86.428	71.839	96.6	59.681	105.01	113.7
74.313	43.174	106.34	85.375	113.28	75.92
72.643	76.044	93.75	64.172	101.39	93.457
63.699	58.66	98.905	73.563	101.15	94.197
33.031	82.105	104.69	65.244	84.299	103.02
72.708	58.535	56.152	76.158	104.44	100.98
74.681	81.227	63.034	50.264	84.51	110.62
75.563	72.097	97.19	64.103	101.27	104.49
82.275	81.006	96.088	73.497	76.3	33.801
58.089	86.588	93.609	84.199	54.465	103.37
85.493	93.064	64.369	83.396	112.1	105.76
68.202	50.086	91.366	78.648	99.35	93.676
80.606	90.98	76.467	82.035	80.752	101.35
51.55	90.978	91.661	76.301	110.95	69.514
90.278	87.674	86.983	65.554	81.345	86.836
139.35	71.772	51.509	74.337	111.55	126.12
68.094	62.247	83.754	83.861	86.463	55.709
90.443	94.546	82.813	76.392	72.799	71.874
88.255	112.65	70.004	74.551	77.169	89.721
86.777	59.65	85.409	68.559	113.79	107.23
81.863	53.798	82.019	68.551	98.018	106.85
76.4	74.936	75.945	81.321	90.834	100.37
73.538	110.4	76.225	54.712	130.36	104.55
100.09	66.345	83.215	78.1	114.65	105.61
65.026	88.467	66.133	79.332	93.432	100.16
137.87	90.792	75.083	63.3	118.87	100.85
98.836	33.891	77.899	68.301	102.65	101.95
62.611	97.592	71.71	69.763	110.83	85.753
38.303	93.526	69.307	71.924	93.891	102.67
82.301	69.106	96.762	81.128	75.798	86.32
59.389	81.073	70.101	74.761	60.874	105.52
113.25	107.68	84.954	76.507	100.78	92.268
95.682	72.519	49.585	74.699	63.087	102.99
77.504	89.798	84.896	67.888	107.17	101.65
86.521	60.81	79.908	79.924	132.73	100.56
92.986	81.239	106.21	65.161	135.51	65.49
100.41	102.35	42.297	78.331	122.76	94.79
168.7	91.33	81.99	85.255	104.47	99.775
71.517	84.303	42.39	80.783	110.41	89.891
82.05	94.061	50.191	65.565	101.65	99.943
73.509		77.124	42.646	128.85	98.857
86.253		98.701	52.529	99.047	94.225
89.145		35.553	78.373	97.263	78.845
97.476		32.456	68.819	36.947	88.43
64.977		91.036	76.647	118.16	82.136
71.147		95.138	79.595	134.15	96.168
86.005		108.47	75.107	130.88	105.89
89.807		86.588	84.624	172.61	94.406
83.614		90.481	80.545	137.78	71.893
97.188		89.826	76.864	99.182	79.297
98.327		99.187	83.324	109.69	94.822
90.102		90.018	55.135	70.983	109.11
88.606		42.449	78.346	89.029	96.5
73.599		85.341	77.263	79.358	54.154
53.249		100.41	76.716	120.29	102.13
74.172		79.664	70.841	117.1	97.132
66.672		88.191	83.715	82.061	115.07
41.147		76.075	79.737	121.4	95.967
90.739		80.244	62.236	121.95	35.865
93.132		74.331	70.958	114.9	103.56
82.706		81.758	71.383	74.038	87.276
88.727		68.321	80.536	106.6	86.735
77.201		87.944	78.907	54.543	100.82
99.56		86.369	92.608	35.365	93.683
61.141		79.309	76.293	100.24	94.715
63.216		70.997	81.668	80.046	94.052
76.18		105.09	77.786	41.184	60.347
80.277		79.741	81.461	104.83	100.3
84.025		78.724	71.067	92.149	105.45
88.699		82.108	74.766	123.72	106.13
81.047		65.338	58.424	109.29	91.055
80.214		86.265	81.445	137.4	81.848
58.958		87.669	76.784	37.751	101.81
62.087		92.489	68.629	109.26	96.424
93.907		75.028	83.863	123.44	105.95
87.199		96.831	83.011	69.111	82.618
75.207		70.204	76.388	138.88	68.762
136.51		82.991	81.793	123.18	87.803
95.245		70.908	59.546	54.437	67.692
81.605		80.373	37.255	101.3	96.623
98.347		76.184	69.492	99.801	97.409
99.609		97.922	38.943	47.132	93.318
97.888		97.653	94.11	107.08	104.39
82.011		88.273	44.745	80.78	101.04
56.172		97.984	76.952	70.483	93.856
69.586		87.5	71.038	43.804	77.42
78.622		95.526	77.909	107.71	101.81
75.86		94.501	82.728	102.11	97.621
80.672		88.378	76.949	115.09	75.205
133.55		106.69	65.901	110.21	100.16
52.542		67.164	79.581	55.168	93.144
83.462		85.908	74.407	108.98	96.77
87.598		91.746	67.93	105.62	88.391
145.43		56.432	69.309	125.39	83.662
63.756		85.127	80.29	119.79	82.87
85.579		73.311	83.078	103.39	93.974
102.56		85.705	76.186	34.145	89.37
91.271		86.721	58.248	86.197	94.662
69.976		86.399	51.372	139.83	100.89
86.458		87.4	68.559	42.879	96.772
85.015		95.259	74.037	62.813	75.563
68.518		85.583	72.349	63.004	94.167
110.58		90.678	81.173	108.41	88.262
93.486		91.911	78.817	97.922	101.89
86.357		75.068	70.571	100.64	104.69
69.83		80.758	68.261	89.528	127.87
52.265		84.977	75.218	120.98	102.37
80.899		70.073	67.239	101.93	100.45
58.449		105.17	75.036	95.996	73.977
41.684		48.314	72.398	96.368	83.774
37.874		84.588	62.896	62.478	89.636
110.91		74.573	69.41	87.613	103.53
88.943		65.943	80.801	95.199	103.12
84.418		78.905	70.545	105.74	99.777
97.016		96.326	81.171	80.842	77.051
142.47		86.001	56.503	110.24	100.24
83.351		82.949	49.373	70.595	95.202
72.499		100.6	55.128	109.46	95.016
87.241		45.482	40.189	107.62	85.184
76.354		91.257	72.548	111.55	84.753
70.024		84.711	75.125	96.655	93.165
80.064		83.558	76.307	93.04	78.396
83.25		86.476	70.217	114.91	85.658
108.15		83.848	32.324	120.27	88.626
95.452		75.419	35.422	98.004	100.58
116.59		88.639	68.927	98.414	94.362
69.718		99.52	74.449	115.2	86.787
64.686		97.007	74.389	121.72	98.691
77.509		62.904	72.548	113.25	100.39
85.837		83.985	69.884	105.38	42.169
100.27		62.696	47.321	96.46	60.019
100.37		67.723	83.256	92.307	98.668
142.52		77.009	78.724	104.11	82.46
82.388		69.202	57.491	96.765	91.034
84.39		83.895	72.419	110.56	90.615
96.126		71.03	82.976	92.2	94.746
86.854		49.017	76.304	73.925	101.71
94.962		66.287	74.25	119.7	97.729
95.852		75.943	64.44	114.7	93.319
113.89		84.026	68.912	94.402	88.37
80.097		84.555	67.242	90.103	62.756
75.824		93.792	79.896	82.51	86.188
65.317		96.452	65.304	92.602	98.843
90.405		87.576	76.015	123.73	99.117
125.34		88.428	70.724	100.56	97.795
89.526		79.791	59.633	51.297	95.112
98.522		64.062	85.5	115.89	91.987
88.067		67.525	51.593	125.7	93.904
76.526		89.57	76.908	155.83	91.53
87.101		77.106	72.974	114.04	68.567
83.495		83.428	75.726	88.776	44.324
73.665		88.764	81.292	128.12	86.984
92.491		100.94	66.485	94.346	77.751
87.296		79.374	68.122	87.143	95.351
93.663		82.878	71.937	107.73	97.864
92.072		83.957	79.023	119.68	90.665
82.21		87.342	73.917	88.282	90.665
66.889		68.811	75.158	92.713	86.687
75.499		89.79	79.537	120.47	94.875
69.932		76.703	73.565	128.52	97.198
109.05		77.106	73.959	71.442	90.397
60.882		122	77.959	99.465	99.009
81.292		99.032	62.365	125.41	104.41
92.255		83.907	78.649	105.58	97.642
142.06		76.207	112.83	74.534	59.15
82.479		103.33	70.872	107.64	44.869
83.576		57.38	70.104	110.99	89.681
64.56		70.631	67.674	111.64	78.804
81.748		105.43	52.705	35.362	85.338
61.886		57.687	75.041	119.74	81.027
70.99		98.379	45.026	102.37	74.462
101.57		82.898	69.635	108.02	99.058
105.91		113.01	71.705	109.23	96.119
66.29		101.79	66.382	67.509	91.706
81.884		93.709	37.299	90.111	92.515
63.665		72.108	65.34	82.102	96.348
94.773		83.204	76.693	93.416	93.025
80.615		87.345	79.823	71.443	90.238
84.114		86.488	77.536	83.76	87.48
90.557		75.658	73.148	90.902	89.621
86.469		92.332	77.787	101.84	87.139
59.723		74.442	73.082	87.412	53.307
64.557		108.02	76.1	114.22	87.041
82.868		111.06	66.686	118.66	88.285
89.772		93.46	59.251	118.64	75.628
80.289		83.047	81.33	74.162	96.154
69.748		91.488	77.194	105.96	88.246
75.822		72.346	66.957	46.874	85.483
80.95		100.94	67.195	98.717	99.774
87.647		76.21	46.18	103.64	95.501
91.587		90.531	71.579	100.06	93.631
84.985		77.782	80.898	86.025	96.627
85.037		96.284	30.951	93.395	101.16
71.557		78.414	70.524	86.14	96.808
79.318		65.667	67.63	119.35	96.233
91.049		101.69	53.762	78.842	84.349
104.71		85.501	80.85	105.21	82.159
98.714		53.31	84.841	103.5	75.877
100.93		79.042	75.927	87.46	94.204
91.995		72.062	63.492	69.539	95.843
133.46		80.28	59.027	120.36	99.257
98.335		55.913	86.297	111.23	85.679
95.171		75.216	78.471	35.505	80.257
45.133		74.754	64.147	102.83	82.502
90.052		60.382	74.252	56.767	71.019
98.64		89.538	66.685	161.21	71.887
73.864		71.098	63.51	80.323	79.394
43.489		83.647	67.887	119.42	88.846
76.523		74.097	77.968	93.773	33.555
102.67		92.434	62.511	101.56	92.222
62.296		85.432	76.001	131.11	89.302
144.42		89.218	56.591	115.05	84.39
60.06		62.817	73.783	91.889	47.119
72.631		82.593	65.08	95.628	78.368
71.362		75.381	71.72	112.32	95.897
145.6		86.782	66.175	149.13	68.35
75.344		56.783	54.905	92.227	78.063
148.11		95.82	32.622	121.42	83.041
86.251		82.258	69.916	118.19	95.505
89.57		85.64	64.633	101.59	86.747
88.863		68.629	78.967	101.33	90.478
107.14		79.416	43.946	125.14	121.1
78.101		82.699	62.704	59.235	86.635
54.429		86.151	66.098	104.67	95.634
91.487		76.585	67.827	94.901	85.913
93.996		126.05	75.285	77.045	88.038
89.191		82.239	60.908	124.45	52.023
84.914		95.243	68.419	111.95	86.245
99.28		62.264	80.559	85.505	82.257
119.04		99.306	55.488	109.04	62.342
89.63		64.756	77.871	103.71	94.079
74.22		94.682	77.895	103.35	87.757
72.378		99.763	74.164	113.34	125.88
41.004		73.838	74.616	100.96	80.012
72.23		93.057	76.178	116.11	97.481
67.493		58.372	65.261	120.36	42.404
80.545		87.452	61.449	118.37	94.583
72.65		80.035	80.692	109.15	90.156
79.346		99.234	69.616	85.284	73.448
75.254		88.795	51.079	108.52	90.611
89.744		87.066	73.843	105.14	90.791
86.077		112.61	53.038	82.541	81.049
81.448		62.279	81.312	113.45	93.261
83.54		82.868	68.376	93.066	89.669
71.5		68.018	69.303	85.038	92.697
81.199		87.062	63.171	105.06	84.722
89.252		91.364	65.608	138.39	93.007
126.38		79.262	73.98	119.98	46.162
74.057		36.884	72.979	111.92	95.983
106.41		94.419	71.302	97.329	100.5
89.474		89.473	78.143	111.37	73.564
53.434		82.554	62.63	76.566	74.872
79.702		96.531	79.907	61.151	77.971
59.478		74.2	74.185	93.742	91.705
85.445		69.807	64.856	97.73	71.098
92.774		88.328	74.319	84.714	96.606
90.581		75.101	65.605	107.8	69.316
92.999		92.54	67.912	138.94	91.313
87.003		63.126	73.655	89.281	75.097
86.768		101.94	47.728	94.935	78.418
62.35		83.599	66.159	101.68	78.383
84.487		93.47	78.782	85.953	85.584
60.397		93.779	72.928	110.5	92.89
66.764		96.83	112.25	134.35	81.085
83.488		86.136	48.031	115.06	83.56
68.538		86.139	58.808	105.5	85.219
80.684		84.01	46.742	147.68	98.953
48.283		90.895	74.96	116.14	65.679
37.293		85.471	75.87	73.113	85.483
36.442		94.041	79.219	85.721	96.436
74.984		114.03	73.812	86.917	61.058
90.105		79.883	70.522	86.794	92.797
84.016		85.328	36.533	105.94	95.555
83.223		92.581	33.478	86.064	90.592
78.688		88.691	74.144	117.94	87.414
96.693		91.676	69.109	70.526	93.386
74.496		92.606	68.189	106.22	54.555
81.369		95.807	62.224	75.596	71.006
69.644		83.338	38.592	94.384	90.758
71.011		79.254	47.72	93.061	98.979
64.384		90.415	83.63	116.79	94.825
64.064		72.028	79.862	146.51	82.828
98.869		90.846	72.653	110.3	84.332
144		76.386	76.277	93.046	93.09
130.67		89.83	76.024	102.86	78.722
89.542		84.188	79.162	99.764	57.636
98.736		96.721	68.092	53.279	91.041
41.369		83.87	76.638	95.262	47.364
75.098		112.13	57.27	117.16	59.727
62.157		87.307	75.726	163.13	71.636
101.86		45.976	77.676	109.88	84.882
122.69		70.398	50.303	99.257	62.7
59.54		76.248	46.635	115.94	59.972
94.578		80.937	44.416	94.68	89.971
108.55		91.61	76.896	121.88	79.139
93.496		78.867	65.198	76.564	64.014
85.234		90.091	75.221	105.68	76.387
40.264		70.082	66.388	52.574	89.728
79.423		99.279	55.204	114.87	81.604
78.05		64.976	71.941	69.174	83.984
72.397		94.688	75.318	87.849	78.637
93.777		80.882	75.847	73.08	74.871
143.95		84.805	56.689	137.53	81.722
87.104		100.74	65.658	107.81	74.385
84.545		82.496	71.773	92.962	70.915
102.23		96.066	70.384	90.798	87.143
65.042		58.657	74.813	137.54	92.296
67.937		119.63	70.25	84.073	91.716
109.72		84.049	76.668	103.25	91.718
139.17		97.42	55.406	105.27	84.347
72.14		90.473	60.444	122.57	95.816
84.593		91.253	63.858	84.641	88.563
72.391		91.849	68.737	94.396	89.255
69.358		107.34	79.628	84.531	83.135
76.749		102.68	75.396	79.736	75.745
81.925		81.705	66.578	79.206	79.665
92.508		42.123	68.024	103.65	66.669
98.223		88.713	49.548	131.26	91.005
97.367		87.276	35.921	104.58	67.884
62.559		88.435	66.776	41.398	86.762
51.012		101.04	76.631	110.61	84.184
59.941		114.92	76.582	79.702	75.669
91.493		73.048	75.304	100.99	91.158
71.681		76.377	70.894	113.43	85.381
87.36		47.523	69.393	55.019	90.878
77.991		85.665	72.699	116.09	88.331
88.093		90.699	67.846	148.94	56.417
75.795		90.729	71.848	107.54	92.724
78.525		73.005	68.21	97.057	88.257
72.661		84.388	62.617	92.87	91.486
88.312		103.47	72.372	100.52	72.182
72.442		104.1	69.357	105.87	80.215
158.54		92.162	50.295	129.05	76.65
129.08		71.274	68.989	119.78	83.765
81.198		67.304	69.843	103.72	95.112
87.845		77.703	71.056	112.75	79.11
95.061		76.742	66.611	110.37	62.563
72.473		79.241	58.193	114.36	82.717
97.473		90.656	49.536	97.269	86.62
87.055		78.226	73.488	94.976	85.696
76.982		75.226	63.042	92.305	86.38
69.843		71.901	70.781	110.44	92.842
84.266		85.295	61.641	131.3	84.235
78.976		72.744	73.459	112.39	49.542
92.32		76.687	95.877	98.961	91.092
79.399		83.368	75.639	95.187	92.046
74.501		92.441	65.265	105.88	80.511
102.95		92.779	75.757	112.11	52.964
86.839		91.021	53.327	112.4	67.193
70.069		71.215	67.816	125.01	80.66
69.3		105.23	43.031	114.76	68.938
89.971		77.39	61.392	103.44	63.77
70.207		65.752	70.75	92.574	90.192
78.037		98.966	45.667	76.303	34.643
49.484		79.91	75.021	108.43	78.577
64.832		68.071	66.425	73.578	89.433
109.05		111.28	66.256	96.497	64.087
113.49		92.628	71.292	120.75	79.198
81.133		109.11	65.901	111.96	85.117
50.547		89.466	68.476	106.92	103.78
88.911		99.741	76.203	84.856	85.284
85.33		100.28	71.276	101.07	83.411
116.73		81.345	66.979	110.45	56.135
87.907		81.638	76.278	83.039	86.63
51.716		60.367	70.956	113.94	67.074
82.935		58.3	52.509	135.53	134.14
88.72		85.12	52.509	85.085	82.413
154.91		69.239	50.951	107.08	86.062
87.67		80.353	35.023	87.156	61.276
60.106		93.147	63.277	107.09	61.254
69.032		63.523	52.415	150.51	71.613
70.107		72.984	54.143	99.737	63.715
89.228		78.058	54.526	124.76	71.934
57.831		96.408	67.232	106.24	70.216
99.496		82.835	68.938	118.07	59.257
102.84		78.01	65.74	114.41	82.846
75.318		74.363	75.721	140.01	76.235
138.9		71.699	63.519	119.02	80.65
129.13		34.069	68.016	58.473	83.565
82.331		93.421	68.411	100.58	47.935
79.952		96.591	67.237	95.906	84.253
72.647		94.807	71.452	128.02	69.494
88.463		75.784	31.089	141.61	72.411
75.937		83.881	59.585	94.583	77.949
102.1		106.55	66.19	61.645	70.37
64.671		79.187	67.005	69.351	57.41
72.586		77.518	76.771	94.457	59.223
79.486		68.895	68.745	118.14	66.121
84.123		92.483	66.556	103.97	75.692
87.34		86.916	80.014	139.77	35.052
90.822		106.78	60.622	111.88	75.614
89.864		96.099	72.337	92.434	82.539
68.378		53.69	69.866	124.86	81.094
74.602		94.048	66.1	108.01	50.331
78.749		87.068	62.117	70.888	69.602
90.056		71.649	65.851	111.9	77.882
69.257		84.27	67.767	107.83	61.751
67.088		83.422	69.784	107.83	79.589
82.771		87.733	66.551	89.17	64.247
77.741		83.909	66.551	111.42	42.53
81.819		92.071	70.847	98.465	81.631
38.949		84.388	52.701	98.859	73.686
82.885		86.526	75.252	52.728	70.156
113.3		92.315	63.88	91.377	80.219
94.558		70.026	69.604	77.717	68.656
81.425		74.807	68.881	109.83	69.023
88.091		95.934	62.313	102.82	74.95
89.9		79.721	57.839	100.12	64.134
105.83		100.37	73.317	110.73	85.021
68.544		58.243	50.995	98.054	64.912
90.138		100.04	47.981	130.82	75.49
96.534		86.708	75.525	109.06	83.368
80.669		108.52	65.066	124.45	73.226
86.258		85.925	62.048	66.104	52.185
81.655		111.61	65.173	133.11	77.035
96.143		78.545	71.874	102.82	74.269
70.129		86.452	69.561	109.34	60.363
105.22		105.13	71.6	107.07	73.183
84.549		95.536	73.179	114.69	117.04
97.781		97.92	65.326	123.13	61.224
79.121		79.52	66.648	81.572	81.881
51.882		81.5	54.564	114.55	77.737
64.145		58.639	64.125	114.34	77.115
117.54		91.44	67.823	61.86	64.093
58.207		73.001	67.729	123.74	69.938
91.454		109.85	53.505	76.677	69.816
73.017		85.469	73.647	87.877	78.502
86.618		105.26	64.626	87.557	47.817
85.304		102.72	74.087	107.88	79.311
87.551		85.458	34.729	112.95	56.732
70.702		97.798	72.759	61.577	62.871
84.401		66.945	68.963	114.17	73.673
100.96		97.072	74.958	105.91	51.005
77.091		99.132	65.905	114.69	72.559
139.99		46.675	68.07	90.746	64.833
60.635		90.949	67.948	107.33	49.709
88.315		70.754	46.402	116.12	53.768
79.624		79.989	54.771	85.668	61.744
83.226		85.556	69.324	71.62	74.471
70.578		89.329	71.612	105.52	68.122
67.118		82.195	69.527	105.86	40.076
74.937		95.715	49.868	91.175	42.918
83.208		73.984	71.499	139.4	62.653
62.164		49.722	60.938	79.566	93.309
90.083		65.766	60.266	117.68	65.008
90.846		88.871	66.336	33.283	73.574
103.93		71.14	69.551	121.07	66.425
55.865		73.629	50.47	97.941	65.927
102.49		84.426	35.036	121.56	62.885
77.459		42.463	66.077	44.476	66.638
86.652		90.249	59.597	66.424	68.01
73.909		77.269	37.991	64.733	64.28
82.146		95.581	68.522	111.34	56.535
37.502		91.815	73.951	110.47	55.645
87.6		53.707	53.468	90.045	50.338
83.835		85.26	65.117	85.545	48.276
74.349		96.524	61.039	61.75	65.76
95.61		101.23	75.437	121.92	67.728
83.019		84.251	66.027	103.18	68.717
86.093		96.861	66.027	103.81	74.08
104.61		34.276	63.566	104.18	64.768
77.505		94.319	42.33	92.186	66.769
86.955		75.238	57.959	96.68	66.25
89.383		93.719	49.383	106.34	47.281
83.336		66.98	65.34	112.7	65.534
130.6		86.078	65.874	120.94	43.651
99.449		68.311	64.988	80.634	52.829
97.81		95.566	44.054	51.341	53.718
98.768		91.285	44.709	112.51	54.353
97.263		78.283	67.22	90.55	41.081
69.952		79.799	65.706	71.168	40.826
89.797		64.047	69.551	97.334	59.632
88.186		88.364	56.585	135.05	45.427
96.545		87.722	51.482	103.53	98.013
64.145		90.434	57.675	115.54	58.167
79.698		107.05	49.129	109.54	56.774
36.16		41.262	69.008	99.369	47.729
99.821		85.381	70.171	109.36	107.61
69.992		48.486	71.595	121.77	37.804
68.381		62.386	70.249	111.5	42.571
100.13		88.276	35.817	116.71	55.881
86.328		66.469	48.417	136.9	55.399
90.534		88.952	51.276	112.94
96.808		82.506	64.427	119.11
70.452		55.711	66.728	103.87
75.829		94.541	43.742	100.02
84.226		82.647	47.502	99.551
77.409		95.826	52.531	139.79
155.06		93.162	56.682	130.71
75.529		79.487	54.209	68.415
79.573		102.96	34.007	97.979
76.834		91.644	63.302	181.81
114.02		83.435	63.381	87.202
94.489		65.317	64.025	91.779
102.07		89.787	56.827	90.626
76.591		93.113	32.345	98.43
94.05		79.444	52.28	110.44
82.647		100.17	63.402	94.945
113.55		95.296	66.767	128.71
144.68		100.8	50.38	106.99
67.066		84.559	113.03	101.71
123.66		102.18	50.455	73.447
86.973		107.77	66.085	108.58
81.862		93.508	59.25	111.75
81.455		85.711	62.392	134.16
80.586		31.313	66.376	105.66
86.209		89.656	69.253	126.27
103.4		98.044	53.551	162.66
93.479		80.788	65.395	109.02
82.219		79.249	58.013	109.35
84.814		78.012	54.486	98.934
80.776		76.324	57.783	72.334
89.792		72.114	48.786	103.49
88.691		87.301	64.233	110.27
89.841		93.477	47.224	87.926
45.9		97.021	50.453	96.525
81.273		96.74	43.003	145.45
38.662		84.555	52.771	115.39
63.411		107.91	63.537	114.88
84.429		83.571	71.194	98.959
90.421		78.063	49.708	96.504
79.725		100.98	57.358	94.208
95.645		91.487	63.184	91.927
87.844		83.707	41.177	104.5
68.743		90.907	45.408	126.82
55.768		96.539	57.311	122.4
66.95		95.171	56.479	120.23
59.852		64.687	53.322	100.52
100.89		82.194	60.859	116.88
86.039		72.901	60.887	51.231
67.351		85.61	32.887	69.701
81.941		89.569	59.044	80.362
82.922		98.571	35.416	119.66
74.905		90.53	64.792	122.4
81.633		93.708	46.784	87.912
77.081		104.1	58.622	76.965
81.345		64.033	53.586	108.64
83.242		91.455	54.854	112.98
81.541		103.55	34.664	103.9
101.15		79.943	63.544	117.72
83.983		85.098	71.112	84.034
87.884		83.049	44.089	108.83
95.924		109.96	60.823	92.199
78.337		92.114	47.518	108.53
94.21		75.193	55.992	110.8
75.901		89.005	62.422	105.55
96.122		89.916	113.34	48.512
77.162		82.294	65.981	80.716
87.501		74.106	70.729	116.56
72.286		64.586	68.375	94.236
71.05		83.581	32.601	96.891
96.413		69.646	59.808	115.17
91.338		98.596	67.894	119.26
128.26		81.892	45.416	77.7
105.71		85.574	49.952	119.18
118.72		87.613	59.262	52.109
77.231		87.016	52.087	111.84
89.11		94.578	53.625	139.89
70.522		85.113	44.505	153.23
67.377		80.65	55.636	108.63
79.463		76.477	68.681	81.277
95.126		79.398	61.964	100.69
100.99		90.268	51.229	105.17
81.146		88.22	48.883	111.75
83.706		86.004	82.671	106.12
98.891		86.078	55.012	98.976
79.611		93.363	57.224	46.52
79.378		77.565	40.934	107.7
83.039		89.055	52.954	98.099
78.659		79.523	40.49	118.7
135.68		78.321	57.69	134.27
83.067		59.511	64.722	99.405
92.01		89.237	57.578	167.68
93.567		83.404	53.412	93.144
77.097		37.308	60.865	96.456
51.244		44.782	46.358	127.49
101.82		90.403	58.91	120.28
99.968		87.361	64.39	80.425
74.917		85.66	56.296	77.956
58.408		64.638	111.41	146.91
88.286		76.346	30.651	88.189
74.537		67.332	61.136	70.958
87.094		56.372	41.523	122.01
84.937		69.841	60.521	95.642
87.737		94.887	52.159	96.232
74.873		75.048	62.569	97.741
31.023		73.502	55.671	106.38
70.516		90.893	38.347	79.147
51.205		91.763	58.416	67.802
103.16		77.009	45.623	106.9
87.518		84.176	62.719	101.03
60.162		92.518	33.726	94.459
86.476		71.003	55.083	94.978
79.185		90.454	53.847	113.83
71.916		116.04	45.624	128.36
99.266		68.071	40.881	123.05
69.634		70.399	51.251	85.099
97.844		104.05	53.082	114.01
100.84		79.887	49.47	88.577
76.714		104.65	52.029	71.72
82.159		92.518	43.987	129.26
82.98		81.907	52.681	109.7
81.63		80.586	61.146	100.74
142.44		66.865	52.251	90.526
85.745		77.804	39.476	74.052
83.456		74.903	42.765	107.43
109.38		79.159	56.482	103.96
64.905		86.364	48.918	118.67
86.114		99.559	92.882	79.11
97.467		93.418	57.496	119.14
99.826		70.848	32.952	119.57
145.18		83.534	51.695	108.58
77.477		73.969	56.69	112.18
70.858		99.431	57.622	117.18
34.378		88.823	32.695	54.71
106.35		86.177	67.097	96.218
80.607		89.109	96.845	126.5
86.318		99.749	85.065	90.611
160.26		78.444	71.279	127.51
76.694		91.086	87.296	152.36
72.621		112.9	79.38	121.04
90.112		91.792	42.678	123.76
70.58		89.629	84.941	86.598
76.535		87.245	61.009	89.859
57.991		76.976	69.168	89.123
106.84		87.307	62.526	46.849
107.12		74.457	77	68.239
75.17		80.232	72.397	75.901
67.915		81.749	81.642	79.92
83.139		69.485	72.478	52.483
74.274		78.003	70.507	72.203
63.765		91.932	78.245	103.36
103.35		93.976	68.497	83.69
66.503		97.697	61.381	101.11
65.71		90.483	62.812	96.281
67.253		84.294	75.074	79.24
102.73		129.35	38.182	61.226
87.936		96.867	53.721	115.93
81.598		55.422	64.889	95.698
43.196		94.403	72.556	52.537
87.82		86.225	61.681	132.5
90.238		68.892	72.56	148.19
80.958		90.703	37.867	110.11
149.47		66.856	63.39	122.96
76.495		66.455	81.855	80.305
72.745		73.948	36.432	74.329
104.37		88.653	76.963	145.43
77.166		118.32	76.408	121.12
55.362		95.296	74.058	114.72
111.64		94.214	68.778	130.17
82.925		82.259	78.37	139.32
98.088		97.953	66.211	99.182
83.032		62.887	82.48	110.65
97.905		88.146	98.544	95.906
98.13		101.46	67.912	109.18
146.56		97.821	107.07	115.29
90.562		81.486	70.252	97.741
88.251		79.764	78.506	106.85
97.159		89.378	75.34	95.71
121.02		85.081	92.62	106.97
65.27		83.733	83.336	107.78
90.223		74.464	72.626	128.17
80.182		93.263	98.663	86.459
71.098		77.71	56.178	121.86
97.743		45.198	112.33	110.84
86.624		61.509	92.332	125.46
71.191		70.828	75.956	81.976
106.15		82.067	71.661	33.55
102.29		95.485	73.642	69.601
68.642		75.387	73.884	114.61
85.695		59.939	65.516	71.503
85.015		84.781	82.59	50.156
67.946		91.828	70.236	67.732
89.403		84.696	70.634	46.621
100.93		87.341	74.387	58.481
72.395		103.92	91.64	115.78
84.596		86.525	75.357	77.157
97.409		80.299	88.828	99.47
48.057		100.52	86.403	95.674
69.25		87.66	65.225	122.37
75.548		60.413	74.633	103.59
61.665		71.302	66.746	102.4
80.534		72.131	86.447	124.8
85.261		90.214	74.027	67.47
70.747		101.23	90.994	88.88
103.46		87.871	54	105.28
64.469		93.41	67.029	94.219
73.381		80.571	53.06	100.53
77.046		83.846	80.14	103.85
119.48		96.641	79.74	143.56
90.208		85.526	92.877	99.459
85.332		85.45	75.365	114.37
90.822		64.838	64.393	31.058
88.198		75.877	74.353	99.744
90.117		71.443	59.664	36.259
66.997		97.943	36.383	88.33
98.212		97.705	71.47	112.26
67.341		92.014	83.073	105.12
71.248		86.06	76.809	80.441
80.626		63.118	82.572	43.763
107.14		82.676	67.218	110.41
72.678		87.863	80.631	79.978
35.064		77.905	47.801	62.239
85.078		65.522	68.669	84.122
73.184		76.932	78.619	77.99
61.77		51.142	87.727	85.27
133.17		94.204	99.964	183.45
101.57		81.435	74.695	107.71
140.09		30.104	56.932	105.27
79.545		87.992	70.62	95.17
84.308		98.443	57.633	117.94
35.528		82.609	103.76	95.717
79.676		33.061	80.559	111.88
83.136		91.942	62.287	114.54
151.62		67.983	72.868	99.25
72.731		107.05	74.349	72.056
67.961		70.422	84.458	95.67
53.096		46.772	76.547	136.18
78.085		54.393	83.791	83.043
92.124		89.707	75.971	92.861
77.677		127.43	72.776	105.12
76.316		92.39	84.817	120.54
81.846		91.924	80.7	76.516
90.788		54.569	94.567	70.068
81.386		110.9	74.595	95.638
89.84		66.586	70.639	108.32
92.04		66.542	74.791	52.545
64.415		86.546	75.371	117.46
95.333		60.462	77.339	149.22
87.708		83.348	74.862	102.95
85.605		76.304	83.891	109.98
80.508		95.122	72.469	90.288
76.843		119.53	87.475	105.95
61.618		87.819	91.351	79.101
99.954		90.462	87.395	69.497
67.885		72.16	36.864	96.68
88.138		87.155	78.541	97.692
92.271		71.237	50.352	61.643
157.14		52.364	64.323	90.907
54.863		80.248	47.109	114.07
116.93		113.54	73.518	59.999
88.696		76.878	75.927	59.23
83.003		92.889	73.643	73.407
91.59		68.66	84.953	106.38
89.916		60.801	82.469	89.307
86.982		88.508	84.29	121.12
33.891		88.243	85.265	67.26
66.758		91.362	90.491	43.487
82.117		53.415	127.46	158.14
157.07		72.653	80.347	90.222
74.308		98.321	79.075	102.65
73.945		91.226	74.447	113.68
82.888		75.123	81.558	89.562
89.847		61.648	71.153	89.561
82.739		87.343	70.49	110.82
87.534		106.66	38.545	109.85
75.141		91.43	81.638	102.03
93.434		86.079	68.816	63.724
65.746		56.626	45.235	44.485
96.495		82.912	65.289	159.84
108.24		79.649	61.234	47.458
99.656		81.782	69.713	95.234
64.698		94.73	92.439	106.97
66.107		37.679	109.32	97.162
91.796		86.488	62.125	76.942
69.263		81.005	76.765	73.923
54.383		78.603	83.602	115.28
71.832		87.342	74.904	107.92
86.108		92.628	54.343	114.78
67.518		79.781	81.06	115.6
68.405		107.7	42.283	88.14
54.404		72.418	70.7	101.79
85.831		94.029	80.646	91.176
102.6		77.758	91.056	82.588
93.945		83.653	74.674	79.849
141.85		90.532	69.421	115.3
87.321		92.866	67.312	131.1
78.373		91.654	73.472	75.471
78.229		92.994	66.423	96.25
63.04		92.53	63.797	62.862
82.073		113.53	41.251	107.29
81.738		79.544	67.572	108.79
107.69		78.218	46.788	98.334
120.33		66.552	83.09	114.78
73.654		74.574	67.942	106.62
89.798		79.788	52.379	117.59
83.794		82.523	87.15	32.122
83.066		80.229	94.982	140.9
83.168		118.61	48.933	54.682
142.71		81.64	63.808	103.72
85.028		92.127	55.043	94.185
92.857		74.883	72.573	92.296
80.348		74.855	38.54	76.684
86.618		98.521	85.162	101.25
93.671		101.97	73.241	116.81
82.71		100.19	60.926	101.11
82.626		82.854	82.919	122.55
103.1		89.449	72.562	122.69
67.239		75.877	82.703	101.98
67.732		93.449	72.866	135.21
87.081		88.78	65.465	113.62
67.976		103.82	80.487	100.43
87.788		65.68	66.322	99.368
94.805		32.704	73.218	112.78
77.406		92.279	80.923	106.06
88.628		107.62	86.333	114.54
70.691		82.961	72.821	133.82
75.321		86.228	74.174	108.55
93.385		92.825	77.816	102.81
62.193		39.678	97.401	82.505
86.36		99.231	86.146	119.32
91.234		98.162	89.113	63.081
93.279		84.54	40.64	93.068
97.543		74.286	92.791	111.36
88.616		73.314	78.365	65.583
69.33		64.324	82.16	90.646
80.296		91.808	76.013	96.791
63.037		92.354	87.825	72.532
94.015		71.882	75.777	89.12
93.61		85.216	64.288	100.27
86.726		78.19	89.27	105.11
148.45		88.3	81.051	83.211
83.848		89.65	74.162	77.867
91.512		80.48	47.555	136.17
68.643		78.043	72.065	93.929
71.423		84.177	37.961	83.966
84.632		102.44	77.667	97.029
76.302		82.989	62.807	116.09
84.268		83.513	78.714	58.717
102.57		94.27	76.242	113.1
68.435		68.26	74.306	72.632
95.314		97.602	91.76	105.15
133.29		62.038	79.728	123.84
84.788		91.665	80.588	69.292
94.732		104.28	59.194	116.32
75.07		51.724	66.346	68.436
72.917		84.77	39.532	88.832
67.449		67.648	69.271	94.63
84.212		84.334	84.882	76.014
85.275		90.669	73.207	78.842
83.867		76.067	73.314	46.07
89.992		90.015	82.466	103.98
71.942		78.251	36.531	62.538
78.694		74.531	47.194	128.84
99.261		58.324	74.755	117.13
164.12		117.91	73.646	139.48
53.457		78.858	73.65	91.15
86.103		95.465	73.261	81.399
83.761		87.222	90.965	63.137
49.77		80.545	68.11	86.379
67.946		71.808	88.163	85.972
76.882		67.635	75.501	109.48
62.757		86.429	52.327	131.35
83.069		88.008	80	138.24
75.164		83.811	73.986	65.697
61.315		86.821	77.405	103.05
89.707		80.33	120.32	101.05
81.751		53.255	88.009	115.7
83.962		93.606	91.794	94.778
50.031		100.47	79.348	93.412
71.242		68.889	93.173	94.855
70.872		60.651	57.532	84.376
142.61		91.271	70.936	86.311
34.517		105.66	46.82	134.52
89.503		93.501	80.448	67.816
92.48		95.72	71.098	112.14
69.863		84.079	82.522	153.67
89.045		90.481	71.508	113.64
76.299		83.168	80.862	81.746
99.437		112.38	71.47	105.98
86.141		84.057	75.62	130.46
100.51		55.289	36.887	44.475
106.35		106.06	63.702	43.316
73.131		75.067	75.662	106.49
91.24		62.682	58.323	128.05
93.007		81.802	58.581	103.97
78.225		99.729	55.218	87
82.759		58.8	80.632	64.347
82.85		81.971	76.141	66.058
93.161		64.168	80.454	81.818
92.946		69.043	74.949	105.18
90.733		94.905	73.909	87.605
86.447		86.86	75.894	118.6
74.366		82.486	83.503	105.56
73.695		87.562	73.538	83.479
120.42		58.054	102.25	112.36
99.225		78.39	64.194	119.74
93.375		102.94	53.065	110.53
47.594		97.435	81.22	59.388
68.719		101.94	73.258	62.798
91.907		87.808	70.127	115.36
58.083		95.314	79.507	89.921
78.509		84.501	82.303	92.294
74.491		89.669	88.38	59.372
93.245		88.41	71.086	101.44
62.381		100.91	95.037	110.12
95.102		93.706	74.198	83.471
97.101		61.732	84.264	90.834
79.941		81.712	85.73	100.14
32.88		93.87	73.555	103.71
77.169		80.216	73.081	42.623
64.319		65.257	69.24	105.62
75.483		87.339	89.329	99.192
89.065		77.946	80.813	72.973
78.573		76.338	128.06	41.855
92.164		76.079	58.611	127.89
74.145		73.005	53.447	35.338
94.971		102.84	80.835	116.17
91.679		75.339	91.331	107.74
86.662		66.344	59.54	134.37
92.214		73.613	52.264	122
75.584		70.869	76.828	92.451
86.503		77.054	85.602	89.454
70.868		94.355	69.674	114.22
60.843		68.751	60.516	45.344
86.313		92.402	73.358	85.478
92.137		92.168	89.305	128.36
106.3		81.31	83.927	108.37
78.3		82.061	81.083	83.329
96.146		88.318	59.073	83.119
83.134		87.684	47.358	123.65
86.903		73.718	53.411	84.425
81.535		93.466	66.278	87.18
73.842		80.547	71.692	129.43
70.201		98.854	46.617	112.76
75.974		33.315	86.72	101.67
62.493		77.545	77.171	91.621
55.23		102.31	79.054	116.42
90.776		93.139	69.143	105.01
146.21		82.32	76.533	52.544
82.152		84.901	94.097	80.392
80.512		92.724	84.516	95.919
90.37		98.438	70.557	78.992
75.731		100.62	88.529	72.535
86.014		60.524	78.043	99.397
58.923		85.21	80.227	91.862
90.928		79.807	64.645	73.596
69.221		72.591	88.823	92.587
75.593		56.914	63.433	112.55
78.455		91.766	58.263	77.332
66.129		61.052	102.32	74.876
75.945		45.793	75.203	130.42
137.58		72.039	72.057	73.269
101.76		93.308	80.499	146.5
147.98		81.413	103.8	127.89
85.799		73.766	84.601	98.844
94.988		88.655	86.572	74.405
74.254		79.094	73.493	83.291
86.45		81.513	83.092	33.415
73.785		77.897	72.092	124.85
66.681		81.82	64.54	129.45
91.819		67.307	73.51	169.29
76.136		74.246	85.037	117.07
83.429		96.724	78.546	64.016
104.02		103.12	82.516	85.905
71.185		74.842	76.05	107.16
84.953		95.471	66.689	99.534
92.146		85.203	76.449	77.849
97.02		91.619	75.059	70.492
78.992		114.98	60.369	121.6
94.926		101.15	80.121	76.887
69.229		86.565	73.287	106.94
98.447		35.683	64.295	110.88
83.554		80.196	79.053	75.889
91.888		71.025	55.172	87.427
79.874		94.458	82.367	107.26
78.19		80.53	59.104	127.13
106.89		99.313	71.146	75.166
76.657		90.246	78.957	125.62
92.407		98.665	69.445	84.354
91.77		79.696	65.314	114.47
99.298		95.874	77.371	89.178
83.56		143.71	96.321	78.138
145.04		89.929	69.619	65.081
80.146		96.758	60.772	87.222
79.35		102.14	83.202	104.57
79.166		91.377	88.493	77.957
137.96		93.995	80.05	168.42
84.817		51.403	85.231	120.23
75.552		82.51	101.67	123.63
78.311		76.28	58.08	87.392
67.244		85.037	68.703	116.96
88.749		90.188	73.533	66.249
80.175		81.394	65.013	81.715
90.669		68.172	87.648	118.86
83.785		104.31	70.011	47.388
74.032		87.36	76.555	117.41
67.409		59.995	101.68	81.82
73.72		91.398	86.75	166.03
107.55		84.88	78.438	98.372
75.969		76.385	43.52	92.973
66.607		73.817	75.236	105.84
80.175		94.936	87.921	98.203
72.865		68.992	77.588	102.16
90.441		91.595	119.11	91.518
147.24		84.067	70.949	96.213
83.389		91.619	75.904	107.15
79.656		81.238	59.067	115.44
68.352		89.421	80.499	107.77
72.107		79.253	80.205	107.98
78.563		85.469	93.797	111.23
79.494		56.142	71.825	108.22
61.666		99	78.452	76.94
69.912		82.888	63.758	86.433
96.746		81.398	80.595	78.857
99.161		95.038	66.786	112.63
89.059		85.687	61.016	109.57
101.38		36.534	66.853	97.843
76.394		82.516	58.122	102.18
92.737		53.562	67.42	91.383
95.457		88.507	78.096	113.53
97.547		56.856	65.648	46.98
36.442		75.408	78.181	117.63
73.496		91.662	64.821	80.351
77.832		104.93	35.855	46.98
75.148		88.135	79.162	42.337
76.427		88.081	76.858	148.79
109.49		87.82	58.078	50.093
86.548		79.153	58.978	108.84
91.252		83.473	78.211	65.906
91.21		39.71	55.991	106.91
87.493		85.47	79.246	108.42
82.923		92.872	76.674	99.952
72.753		82.704	67.031	107.6
61.437		92.587	82.835	94.253
71.025		83.519	56.884	63.216
70.714		89.092	91.428	85.673
101.15		94.976	68.138	84.092
77.789		101.8	52.308	132.81
82.051		90.519	77.23	98.206
61.182		90.547	72.921	102.29
139.38		91.461	90.74	86.408
77.157		107.45	77.924	79.911
78.174		102.19	49.639	86.982
77.668		63.004	75.98	171.44
77.374		93.074	78.004	92.892
70.777		85.003	72.099	123.32
80.303		78.442	85.809	138.89
101.65		77.182	68.976	105.92
75.513		80.832	75.206	42.532
78.426		56.321	81.23	94.7
76.859		53.771	83.352	85.79
76.964		81.176	80.138	58.624
72.202		82.371	80.893	127.37
61.183		100.26	76.615	143.46
72.004		89.056	90.724	100.41
137.11		80.129	68.821	83.582
87.839		52.868	31.754	106.96
81.174		99.787	34.309	90.537
83.832		66.933	93.847	57.39
72.794		67.66	64.22	99.33
77.99		84.82	91.136	98.059
110.13		36.851	67.309	128.36
84.475		103.6	61.378	116.67
86.67		84.659	78.564	31.153
91.02		99.48	37.898	120.82
82.246		75.723	81.24	98.807
102.06		35.695	78.054	130.22
80.539		90.21	68.823	62.168
31.35		83.034	53.532	115.98
79.57		88.737	76.405	111.59
87.982		56.92	81.077	119.2
132.72		88.684	191.46	87.454
116.07		78.08	72.613	88.624
140.59		74.497	67.985	68.096
81.997		91.781	72.82	94.29
76.429		92.327	63.784	85.768
80.058		79.897	66.892	99.762
83.88		53.278	76.379	127.38
83.452		83.199	76.343	96.828
71.26		90.156	89.246	117.97
127.18		64.853	76.383	68.595
96.59		87.776	74.698	113.66
96.986		104.65	86.228	44.403
100.48		94.287	81.04	92.742
175.97		87.129	76.998	70.161
79.089		87.853	83.108	85.458
83.366		73.766	65.971	101.89
121.56		81.294	93.827	131.06
71.816		57.001	44.172	104.03
41.239		77.424	68.733	69.164
98.781		98.092	77.57	69.269
93.069		80.792	75.256	83.869
[truncated: 2,309 more rows]
